# Supplementary material for: Strain-graded quantum dots with spectrally pure, stable and polarized emission
Source: Nat Commun. 2024 Jul 2;15:5561. doi: 10.1038/s41467-024-49791-z (PMC11220006; doi:10.1038/s41467-024-49791-z)
Supplement: Supplementary file 3 — Source data [file 41467_2024_49791_MOESM3_ESM.xlsx]

## Sheet: Fig1
Fig1g				Fig1h						Fig1i				Fig1j			Fig1k	sg QDs w/ Se-rich CdSe core			sg QDs w/ Cd-rich CdSe core
Energy (eV)	CdSe QD	CdSe-ZnSe sg-QD		Energy (eV)	CdSe QD	CdSe-ZnSe sg-QD	Fit1	Fit2		TIme (ns)	CdSe QD	CdSe-ZnSe sg-QD		Energy (eV)	PL intensity		Peak PL (eV)	PL linewidth (FWHM, meV)		Peak PL (eV)	PL linewidth (FWHM, meV)
2.59958	1.70414	1.70414		2.27941	0.00332	0.0032	0.0038	0.0038		-4.992	0.0003	0		2.29968	-0.01584		2.07899	17.271		2.01035	20.506
2.59414	1.68189	1.6853		2.27523	0.00166	0.00366	0.0038	0.0038		-4.928	0.0002	0.000300736		2.29913	-0.01277		2.08162	18.299		1.94648	29.753
2.58873	1.65857	1.6625		2.27106	0.00365	0.00386	0.0038	0.0038		-4.864	0	4.56878e-05		2.29858	0.03099		2.09524	18.5		2.0202	20.025
2.58333	1.63428	1.6397		2.26691	0.00285	0.00418	0.0038	0.0038		-4.8	0	0.000147607		2.29803	0.0665		2.07727	18.59		2.02285	19.181
2.57796	1.61072	1.61246		2.26277	0.00226	0.00452	0.0038	0.0038		-4.736	0.0002	4.56878e-05		2.29748	0.02324		2.08113	18.687		2.05927	19.332
2.57261	1.5886	1.5832		2.25865	0.00285	0.00452	0.0038	0.0038		-4.672	0.0001	0.000250028		2.29693	0.00928		2.0903	17.677		2.05773	19.364
2.56729	1.5654	1.54653		2.25455	0.00192	0.00486	0.0038	0.0038		-4.608	0.0002	4.56878e-05		2.29639	-0.04291		2.09779	17.706		1.98277	24.266
2.56198	1.54532	1.50987		2.25045	0.00345	0.00535	0.0038	0.0038		-4.544	0.0001	9.13756e-05		2.29584	0.00877		2.08901	18.399		2.01948	22
2.5567	1.52729	1.46973		2.24638	0.00246	0.00537	0.0038	0.0038		-4.48	0.0001	4.56878e-05		2.29529	0.02563		2.08189	18.941		2.02414	21.102
2.55144	1.5107	1.42413		2.24231	0.00292	0.00622	0.0038	0.0038		-4.416	0.0001	4.56878e-05		2.29474	0.00162		2.09798	19.239		1.98781	24.653
2.5462	1.49796	1.38003		2.23827	0.00186	0.00652	0.0038	0.0038		-4.352	0.0001	0.000250028		2.2942	0.03235		2.07546	19.352		1.96419	22.509
2.54098	1.48762	1.33645		2.23423	0.00299	0.00728	0.0038	0.0038		-4.288	0	9.68983e-05		2.29365	-0.01592		2.09126	19.525		2.03579	20.146
2.53579	1.47968	1.29134		2.23022	0.00325	0.0079	0.0038	0.0038		-4.224	0.0003	4.56878e-05		2.2931	0.01175		2.08232	19.124		1.96547	22.08
2.53061	1.47427	1.24971		2.22621	0.00312	0.00873	0.0038	0.0038		-4.16	0	0.000147607		2.29256	-0.000936569		2.09317	20.481		2.01282	21.35
2.52546	1.47114	1.20908		2.22222	0.00358	0.00935	0.0038	0.0038		-4.096	0	9.68983e-05		2.29201	-0.02427		2.07898	21.011		2.05926	19.338
2.52033	1.47078	1.17291		2.21825	0.00358	0.0095	0.0038	0.00381		-4.032	0.0001	9.68983e-05		2.29147	0.01345		2.06959	21.487		2.06952	19.961
2.51521	1.47199	1.13923		2.21429	0.00385	0.01065	0.0038	0.00382		-3.968	0	0.000147607		2.29092	-0.00443		2.09521	18.3377		2.02465	20.527
2.51012	1.47499	1.10601		2.21034	0.00312	0.01079	0.0038	0.00385		-3.904	0	0		2.29038	0.00724		2.08349	18.771		1.98856	21.819
2.50505	1.4798	1.07827		2.20641	0.00305	0.01221	0.0038	0.00391		-3.84	0	0		2.28983	-0.03099		2.08426	18.1791		2.08679	23.251
2.5	1.48533	1.04953		2.20249	0.00345	0.01344	0.0038	0.00404		-3.776	0.0001	4.56878e-05		2.28929	0.04862		2.0953	21.267		2.0077	33.445
2.49497	1.49231	1.02326		2.19858	0.00305	0.01506	0.0038	0.0043		-3.712	0	0.000198817		2.28874	-0.02716		2.07578	17.9656		2.09365	22.88
2.48996	1.50036	0.99848		2.19469	0.00405	0.01722	0.0038	0.00479		-3.648	0.0001	0		2.2882	0.0103		2.07403	20.5974		2.10175	20.118
2.48497	1.50829	0.97568		2.19081	0.00478	0.01921	0.0038	0.00568		-3.584	0.0002	0.000250028		2.28765	-0.00511		2.07397	19.59		2.00933	22.631
2.48	1.51623	0.95139		2.18695	0.00312	0.0217	0.0038	0.00724		-3.52	0	0		2.28711	0.06701		2.07918	20.975		2.07959	22.028
2.47505	1.5232	0.92515		2.1831	0.00478	0.02476	0.0038	0.00983		-3.456	0.0001	0		2.28657	-0.05773		2.07546	21.05		2.0257	23.466
2.47012	1.52981	0.90284		2.17926	0.00365	0.02881	0.0038	0.01391		-3.392	0.0001	4.56878e-05		2.28602	0.00783		2.08863	20.148		1.97228	26.208
2.46521	1.53462	0.87855		2.17544	0.00385	0.03382	0.00381	0.02006		-3.328	0.0001	0.000300736		2.28548	0.0258		2.08018	19.306		1.98511	36.349
2.46032	1.53835	0.85527		2.17163	0.00418	0.04198	0.00383	0.02887		-3.264	0.0003	9.68983e-05		2.28494	8.51426e-05		2.08268	19.9148		2.0225	21.988
2.45545	1.54015	0.83348		2.16783	0.00677	0.04962	0.00387	0.0409		-3.2	0.0002	4.56878e-05		2.2844	0.01464		2.09137	18.74		2.00673	21.568
2.45059	1.54003	0.81117		2.16405	0.0065	0.06209	0.00395	0.05647		-3.136	0	0.000346424		2.28386	0.01158		2.06848	18.916		2.02376	22.822
2.44576	1.53751	0.79334		2.16028	0.00597	0.07649	0.00415	0.07561		-3.072	0.0002	0.000198817		2.28331	0.02605		2.09495	20.351		2.01935	22.494
2.44094	1.5333	0.77895		2.15652	0.00737	0.09254	0.00457	0.09788		-3.008	0.0001	0.000198817		2.28277	0.01865		2.08734	19.6861		1.95915	39.81
2.43615	1.52656	0.76508		2.15278	0.00903	0.1171	0.00542	0.12218		-2.944	0	4.56878e-05		2.28223	0.00562		2.07834	19.624		1.9575	29.752
2.43137	1.51719	0.75716		2.14905	0.0081	0.13945	0.00705	0.14705		-2.88	0.0003	9.68983e-05		2.28169	0.05381		2.07046	21.865		1.9946	20.303
2.42661	1.50529	0.75122		2.14533	0.01095	0.16803	0.01007	0.17054		-2.816	0	9.68983e-05		2.28115	-0.03074		2.11065	18.791		1.99926	19.637
2.42188	1.49146	0.7517		2.14162	0.01268	0.19537	0.0154	0.19054		-2.752	0.0002	4.56878e-05		2.28061	0.00971		2.08289	20.449		2.10014	19.769
2.41715	1.47415	0.75417		2.13793	0.01374	0.22365	0.02434	0.20507		-2.688	0.0001	9.68983e-05		2.28007	0.01124		2.07784	17.558		2.099	22.083
2.41245	1.45372	0.7646		2.13425	0.01593	0.25127	0.03873	0.2127		-2.624	0.0001	9.68983e-05		2.27953	0.06513		2.08914	18.551		2.05914	19.985
2.40777	1.43099	0.77648		2.13058	0.01646	0.27904	0.06082	0.21266		-2.56	0.0001	9.68983e-05		2.27899	0.01592		2.09633	18.892		1.9987	20.713
2.4031	1.40731	0.79233		2.12693	0.02197	0.30499	0.09311	0.20503		-2.496	0.0001	4.56878e-05		2.27845	-0.04657		2.08016	18.714		2.08567	22.028
2.39845	1.38134	0.8087		2.12329	0.02502	0.33204	0.13822	0.19072		-2.432	0.0002	0.000147607		2.27791	-0.00681		2.09515	19.6239		1.96866	24.09
2.39382	1.35585	0.82851		2.11966	0.02423	0.37287	0.19828	0.17124		-2.368	0.0002	0.000500055		2.27738	-0.02954		2.08623	18.461		2.02029	20.868
2.38921	1.33048	0.8513		2.11604	0.03338	0.42007	0.27437	0.14848		-2.304	0.0001	0		2.27684	-0.01277		2.09517	19.552		2.03224	19.378
2.38462	1.30656	0.87261		2.11244	0.0304	0.48361	0.3656	0.1245		-2.24	0.0003	0.000193797		2.2763	0.00758		2.07796	18.966		1.9914	21.539
2.38004	1.28444	0.89342		2.10884	0.03584	0.56204	0.46971	0.10095		-2.176	0.0003	4.56878e-05		2.27576	0.04325		2.10177	18.446		2.04639	21.966
2.37548	1.26461	0.91323		2.10526	0.0365	0.64182	0.58096	0.07935		-2.112	0	0		2.27522	-0.01916		2.09437	18.126		2.02683	20.33
2.37094	1.24633	0.9311		2.10169	0.03783	0.72006	0.69231	0.06056		-2.048	0	0		2.27469	0.02222		2.07524	19.342		2.08266	29.047
2.36641	1.23119	0.94545		2.09814	0.04414	0.82741	0.79472	0.04504		-1.984	0	4.56878e-05		2.27415	0.02452		2.06716	18.151		1.99574	26.692
2.3619	1.21784	0.95191		2.09459	0.04447	0.91125	0.87968	0.03274		-1.92	0	0		2.27361	-0.00349		2.09773	20.8305		2.03764	23.7
2.35741	1.2081	0.95536		2.09106	0.04872	0.9757	0.93861	0.02346		-1.856	0.0001	0.000198817		2.27308	0.04649		2.0819	18.252		2.0089	21.866
2.35294	1.20137	0.95337		2.08754	0.05316	1	0.96597	0.01671		-1.792	0.0001	0		2.27254	0.06028		2.08277	18.5		2.03766	20.518
2.34848	1.1974	0.94545		2.08403	0.0598	0.99332	0.95916	0.01201		-1.728	0.0003	0		2.272	0.02333		2.07173	18.811		1.98382	22.871
2.34405	1.19548	0.92912		2.08054	0.06352	0.94077	0.91933	0.00886		-1.664	0.0001	0		2.27147	-0.03218		2.07187	19.161		1.99457	23.348
2.33962	1.19632	0.90781		2.07705	0.07062	0.85596	0.85062	0.00681		-1.6	0.0001	4.56878e-05		2.27093	-0.02605		2.09934	18.342		2.0054	22.768
2.33522	1.19921	0.88203		2.07358	0.08595	0.74633	0.76039	0.00554		-1.536	0.0001	4.56878e-05		2.2704	0.05585		2.08881	18.021		1.99336	20.98
2.33083	1.20317	0.84981		2.07012	0.09756	0.63498	0.65682	0.00478		-1.472	0.0002	0		2.26986	0.00826		2.09875	17.877		2.02678	19.088
2.32645	1.2075	0.81363		2.06667	0.11475	0.51503	0.54846	0.00433		-1.408	0.0001	0.000147607		2.26933	-0.04087		2.09333	18.757		2.04171	20.641
2.3221	1.2111	0.77401		2.06323	0.13586	0.41754	0.44293	0.00408		-1.344	0.0004	0.00188		2.26879	-0.03006		2.09411	18.343		2.06002	31.779
2.31776	1.21315	0.73089		2.0598	0.16095	0.33022	0.34613	0.00394		-1.28	0.0001	0.01161		2.26826	0.14244		2.0938	17.894		2.00706	25.461
2.31343	1.21291	0.68977		2.05638	0.19373	0.26598	0.26192	0.00387		-1.216	0	0.03761		2.26773	0.00179		2.09449	17.668		1.99799	22.167
2.30912	1.20943	0.64765		2.05298	0.23522	0.20613	0.19229	0.00384		-1.152	0.0004	0.08997		2.26719	0.03108
2.30483	1.20282	0.60751		2.04959	0.26528	0.16099	0.13703	0.00382		-1.088	0	0.17639		2.26666	-0.01379
2.30056	1.19247	0.56835		2.0462	0.31645	0.1295	0.09488	0.00381		-1.024	0.0001	0.291		2.26613	0.05696
2.2963	1.17816	0.5312		2.04283	0.36955	0.10382	0.06417	0.0038		-0.96	0.0003	0.42059		2.26559	-0.02622
2.29205	1.16194	0.49999		2.03947	0.42603	0.08358	0.04257	0.0038		-0.896	0.0002	0.53631		2.26506	-0.03235
2.28782	1.14114	0.46777		2.03612	0.48205	0.06558	0.02793	0.0038		-0.832	0.0002	0.65169		2.26453	0.00128
2.28361	1.12034	0.44001		2.03279	0.54623	0.05407	0.01838	0.0038		-0.768	0	0.75452		2.264	0.047
2.27941	1.09858	0.41474		2.02946	0.61054	0.04322	0.01233	0.0038		-0.704	0.0001	0.82299		2.26347	-0.03857
2.27523	1.07514	0.39344		2.02614	0.67897	0.03714	0.00864	0.0038		-0.64	0.0002	0.87744		2.26293	0.02427
2.27106	1.05025	0.37411		2.02284	0.7308	0.02819	0.00647	0.0038		-0.576	0.0009	0.91634		2.2624	-0.02163
2.26691	1.02464	0.35726		2.01954	0.80182	0.02424	0.00523	0.0038		-0.512	0.0103	0.95381		2.26187	0.02878
2.26277	0.99783	0.34339		2.01626	0.8431	0.01955	0.00454	0.0038		-0.448	0.0701	0.95477		2.26134	0.08106
2.25865	0.97019	0.33297		2.01299	0.91452	0.01578	0.00418	0.0038		-0.384	0.2363	0.96971		2.26081	-0.0252
2.25455	0.94085	0.32654		2.00972	0.94352	0.013	0.00398	0.0038		-0.32	0.4682	0.96696		2.26028	-0.00903
2.25045	0.9102	0.32306		2.00647	0.98739	0.01084	0.00389	0.0038		-0.256	0.6885	0.99189		2.25975	-0.00937
2.24638	0.87882	0.32108		2.00323	1	0.00886	0.00384	0.0038		-0.192	0.8438	0.99006		2.25922	0.00417
2.24231	0.8472	0.32209		2	0.98387	0.00782	0.00382	0.0038		-0.128	0.9421	0.9792		2.25869	-0.03448
2.23827	0.8145	0.32358		1.99678	0.97491	0.00623	0.00381	0.0038		-0.064	0.9957	0.99128		2.25816	-0.05143
2.23423	0.78036	0.32605		1.99357	0.93582	0.00529	0.0038	0.0038		5.55112e-16	1	1		2.25763	0.02963
2.23022	0.74789	0.32901		1.99037	0.88345	0.00404	0.0038	0.0038		0.064	0.9833	0.98369		2.25711	0.01422
2.22621	0.71616	0.33151		1.98718	0.83195	0.00345	0.0038	0.0038		0.128	0.975	0.98756		2.25658	0.01762
2.22222	0.6837	0.33349		1.984	0.78012	0.00283	0.0038	0.0038		0.192	0.9799	0.96763		2.25605	-0.01822
2.21825	0.65388	0.33099		1.98083	0.70459	0.00241	0.0038	0.0038		0.256	0.9393	0.97385		2.25552	0.03934
2.21429	0.62575	0.32852		1.97767	0.64625	0.00209	0.0038	0.0038		0.32	0.932	0.96416		2.25499	0.06037
2.21034	0.59798	0.32258		1.97452	0.57662	0.00161	0.0038	0.0038		0.384	0.936	0.96288		2.25447	-0.01022
2.20641	0.57273	0.31663		1.97138	0.51968	0.00137	0.0038	0.0038		0.448	0.9282	0.9534		2.25394	-0.01745
2.20249	0.54869	0.3092		1.96825	0.46977	0.00126	0.0038	0.0038		0.512	0.9314	0.95988		2.25341	0.01039
2.19858	0.52813	0.30127		1.96513	0.41647	0.00119	0.0038	0.0038		0.576	0.9312	0.94841		2.25289	0.00724
2.19469	0.50781	0.29335		1.96203	0.37785	0.000768892	0.0038	0.0038		0.64	0.9108	0.93882		2.25236	-0.00417
2.19081	0.49171	0.28591		1.95893	0.33849	0.000802813	0.0038	0.0038		0.704	0.9128	0.93688		2.25183	-0.00468
2.18695	0.47728	0.28146		1.95584	0.29309	0.000836735	0.0038	0.0038		0.768	0.908	0.91552		2.25131	-0.02529
2.1831	0.46501	0.28046		1.95276	0.25599	0.000768892	0.0038	0.0038		0.832	0.8993	0.92465		2.25078	0.10396
2.17926	0.4554	0.28146		1.94969	0.23249	0.00061059	0.0038	0.0038		0.896	0.8727	0.91073		2.25026	0.00545
2.17544	0.44878	0.2849		1.94662	0.20422	0.000768892	0.0038	0.0038		0.96	0.8677	0.90757		2.24973	-0.02869
2.17163	0.44518	0.29234		1.94357	0.18464	0.00061059	0.0038	0.0038		1.024	0.8715	0.89864		2.24921	0.00536
2.16783	0.44506	0.30176		1.94053	0.16606	0.000384446	0.0038	0.0038		1.088	0.8644	0.90431		2.24868	0.1037
2.16405	0.4483	0.31712		1.9375	0.13546	0.000508825	0.0038	0.0038		1.152	0.8362	0.90782		2.24816	-0.02239
2.16028	0.45612	0.33644		1.93448	0.12338	0.000418367	0.0038	0.0038		1.216	0.8478	0.9043		2.24764	-0.01584
2.15652	0.46743	0.35875		1.93146	0.11157	0.000226145	0.0038	0.0038		1.28	0.8421	0.87683		2.24711	0.02588
2.15278	0.48245	0.38503		1.92846	0.10261	0.000384446	0.0038	0.0038		1.344	0.8331	0.88244		2.24659	-0.00494
2.14905	0.50181	0.41623		1.92547	0.0896	0.000440982	0.0038	0.0038		1.408	0.824	0.88422		2.24606	0.04904
2.14533	0.52525	0.45043		1.92248	0.07865	0.000271373	0.0038	0.0038		1.472	0.8085	0.88269		2.24554	-0.01839
2.14162	0.55158	0.48463		1.9195	0.06995	0.000395753	0.0038	0.0038		1.536	0.8128	0.86005		2.24502	0.00494
2.13793	0.58019	0.51584		1.91654	0.05887	0.00032791	0.0038	0.0038		1.6	0.8212	0.86214		2.2445	0.03653
2.13425	0.61048	0.54061		1.91358	0.05217	0.000260066	0.0038	0.0038		1.664	0.8142	0.86393		2.24397	0.02214
2.13058	0.64006	0.55695		1.91063	0.04799	0.000226145	0.0038	0.0038		1.728	0.7944	0.84695		2.24345	-0.00383
2.12693	0.66747	0.56192		1.90769	0.04394	0.000248759	0.0038	0.0038		1.792	0.7887	0.84838		2.24293	0.05841
2.12329	0.69211	0.55646		1.90476	0.0363	0.000271373	0.0038	0.0038		1.856	0.7928	0.83655		2.24241	-0.0172
2.11966	0.71123	0.54357		1.90184	0.03544	0.00020353	0.0038	0.0038		1.92	0.802	0.83334		2.24189	0.02818
2.11604	0.72445	0.52623		1.89893	0.02535	4.52289e-05	0.0038	0.0038		1.984	0.768	0.8182		2.24137	0.01924
2.11244	0.73275	0.50941		1.89602	0.02708	0.000282681	0.0038	0.0038		2.048	0.7868	0.82488		2.24085	-0.000936569
2.10884	0.73456	0.49502		1.89313	0.02336	0.000226145	0.0038	0.0038		2.112	0.7886	0.82177		2.24033	0.02222
2.10526	0.73095	0.49106		1.89024	0.0217	0.000305295	0.0038	0.0038		2.176	0.7625	0.80871		2.23981	0.01558
2.10169	0.72193	0.49453		1.88737	0.01852	0.00020353	0.0038	0.0038		2.24	0.775	0.80351		2.23929	0.07365
2.09814	0.70822	0.50444		1.8845	0.01553	0.000226145	0.0038	0.0038		2.304	0.7579	0.80082		2.23877	0.02401
2.09459	0.69223	0.51931		1.88164	0.01513	0.000214837	0.0038	0.0038		2.368	0.7642	0.79353		2.23825	0.00102
2.09106	0.67348	0.53467		1.87879	0.01394	0.000169608	0.0038	0.0038		2.432	0.7745	0.79607		2.23773	-0.02282
2.08754	0.65425	0.54656		1.87595	0.01268	0.000113072	0.0038	0.0038		2.496	0.7618	0.79577		2.23721	-0.01745
2.08403	0.63465	0.54458		1.87311	0.01175	0.000271373	0.0038	0.0038		2.56	0.7487	0.78802		2.23669	0.01592
2.08054	0.61733	0.52623		1.87029	0.00956	0.00012438	0.0038	0.0038		2.624	0.7485	0.77731		2.23617	0.00341
2.07705	0.60255	0.49005		1.86747	0.00863	0.000214837	0.0038	0.0038		2.688	0.7259	0.77573		2.23566	0.02656
2.07358	0.59173	0.43952		1.86466	0.00856	0.000146994	0.0038	0.0038		2.752	0.7337	0.77298		2.23514	0.01822
2.07012	0.58644	0.38006		1.86186	0.00723	0.000350524	0.0038	0.0038		2.816	0.7266	0.75355		2.23462	0.0636
2.06667	0.58764	0.31663		1.85907	0.00657	6.78434e-05	0.0038	0.0038		2.88	0.7191	0.75008		2.2341	-0.00315
2.06323	0.59605	0.25272		1.85629	0.00584	0	0.0038	0.0038		2.944	0.7086	0.75533		2.23359	0.000425713
2.0598	0.61072	0.20118		1.85351	0.00631	0.000248759	0.0038	0.0038		3.008	0.718	0.74427		2.23307	0.03057
2.05638	0.6332	0.15458		1.85075	0.00564	0.000135687	0.0038	0.0038		3.072	0.6944	0.74565		2.23255	0.01218
2.05298	0.66278	0.11941								3.136	0.7036	0.73815		2.23204	0.03227
2.04959	0.69933	0.09216								3.2	0.6885	0.74407		2.23152	0.00622
2.0462	0.74044	0.07232								3.264	0.6798	0.73565		2.231	-0.0103
2.04283	0.78625	0.05797								3.328	0.6939	0.73122		2.23049	0.02171
2.03947	0.83157	0.04754								3.392	0.6993	0.72414		2.22997	0.00034057
2.03612	0.87473	0.03913								3.456	0.6891	0.73336		2.22946	0.01473
2.03279	0.91608	0.03416								3.52	0.6781	0.72449		2.22894	0.00128
2.02946	0.94939	0.02874								3.584	0.6586	0.71001		2.22843	0.0292
2.02614	0.97403	0.02575								3.648	0.6872	0.7017		2.22791	-0.000425713
2.02284	0.99147	0.02328								3.712	0.6697	0.70843		2.2274	0.00511
2.01954	1	0.02328								3.776	0.6866	0.704		2.22689	0.04572
2.01626	1.00048	0.02179								3.84	0.6694	0.69181		2.22637	0.03287
2.01299	0.99303	0.02179								3.904	0.6619	0.68702		2.22586	0.0613
2.00972	0.97812	0.0203								3.968	0.6715	0.6886		2.22535	-0.01516
2.00647	0.9572	0.01932								4.032	0.661	0.68641		2.22483	0.01115
2.00323	0.92955	0.0203								4.096	0.6671	0.68259		2.22432	-0.00162
2	0.89685	0.0188								4.16	0.6759	0.69018		2.22381	0.05074
1.99678	0.86055	0.01832								4.224	0.6772	0.67938		2.2233	-0.01899
1.99357	0.81943	0.01734								4.288	0.6491	0.66642		2.22278	0.03235
1.99037	0.77639	0.01734								4.352	0.6541	0.66811		2.22227	0.03159
1.98718	0.73359	0.01734								4.416	0.6366	0.64899		2.22176	-0.01311
1.984	0.68995	0.01682								4.48	0.6312	0.65593		2.22125	0.00749
1.98083	0.64571	0.01585								4.544	0.6414	0.65475		2.22074	0.00545
1.97767	0.60291	0.01484								4.608	0.6438	0.6393		2.22023	0.02963
1.97452	0.56143	0.01536								4.672	0.6342	0.6393		2.21972	-0.03048
1.97138	0.51924	0.01484								4.736	0.6257	0.64761		2.21921	0.01626
1.96825	0.47848	0.01435								4.8	0.6187	0.64374		2.2187	0.05679
1.96513	0.43905	0.01435								4.864	0.6324	0.63777		2.21819	-0.02622
1.96203	0.39926	0.01387								4.928	0.6226	0.63992		2.21768	0.01728
1.95893	0.36199	0.01435								4.992	0.6322	0.63069		2.21717	0.03857
1.95584	0.32628	0.01338								5.056	0.6169	0.62645		2.21666	0.05262
1.95276	0.29154	0.01338								5.12	0.6338	0.61855		2.21615	-0.05321
1.94969	0.25944	0.01286								5.184	0.6151	0.60555		2.21564	0.02963
1.94662	0.2295	0.01286								5.248	0.6065	0.60764		2.21514	0.02503
1.94357	0.20185	0.01237								5.312	0.6125	0.61427		2.21463	0.00894
1.94053	0.17648	0.01237								5.376	0.6028	0.60932		2.21412	-0.02622
1.9375	0.15437	0.01189								5.44	0.6021	0.60367		2.21361	0.01788
1.93448	0.13345	0.01189								5.504	0.6027	0.59576		2.21311	-0.00383
1.93146	0.11482	0.0114								5.568	0.607	0.59429		2.2126	-0.00332
1.92846	0.09882	0.01088								5.632	0.6142	0.59362		2.21209	0.08472
1.92547	0.08488	0.00939								5.696	0.6014	0.59408		2.21159	-0.00443
1.92248	0.07249	0.00841								5.76	0.6009	0.58649		2.21108	0.06777
1.9195	0.06179	0.00939								5.824	0.5932	0.58358		2.21057	-0.01201
1.91654	0.05302	0.0099								5.888	0.6082	0.58343		2.21007	0.04232
1.91358	0.04533	0.01039								5.952	0.5873	0.57766		2.20956	0.00783
1.91063	0.03895	0.0114								6.016	0.5902	0.57358		2.20906	-0.0275
1.90769	0.03355	0.0114								6.08	0.56	0.55875		2.20855	-0.01447
1.90476	0.0285	0.01039								6.144	0.5747	0.55269		2.20805	0.03644
1.90184	0.02453	0.0114								6.208	0.5715	0.55783		2.20754	-0.01209
1.89893	0.0208	0.01039								6.272	0.5769	0.55905		2.20704	-0.03721
1.89602	0.01767	0.0099								6.336	0.581	0.55126		2.20653	0.03125
1.89313	0.01503	0.01039								6.4	0.5665	0.55875		2.20603	0.06318
1.89024	0.01311	0.0099								6.464	0.5576	0.54738		2.20553	-0.00434
1.88737	0.01106	0.0099								6.528	0.5656	0.54351		2.20502	0.04359
1.8845	0.0095	0.0099								6.592	0.5529	0.54228		2.20452	0.00707
1.88164	0.0083	0.0089								6.656	0.5603	0.53713		2.20402	0.00375
1.87879	0.00722	0.00792								6.72	0.5538	0.53683		2.20352	-0.02358
1.87595	0.00626	0.00841								6.784	0.5578	0.53081		2.20301	-0.02401
1.87311	0.00553	0.00792								6.848	0.5561	0.52031		2.20251	-0.01567
1.87029	0.00469	0.00792								6.912	0.5675	0.52327		2.20201	0.04538
1.86747	0.00409	0.00841								6.976	0.558	0.52276		2.20151	0.01413
1.86466	0.00361	0.0074								7.04	0.5558	0.50843		2.20101	0.03031
1.86186	0.00337	0.00692								7.104	0.5626	0.5198		2.20051	0.00272
1.85907	0.00277	0.00643								7.168	0.5639	0.507		2.2	-0.00375
1.85629	0.00241	0.00643								7.232	0.5473	0.51124		2.1995	8.51426e-05
1.85351	0.00205	0.00594								7.296	0.5551	0.50313		2.199	0.03448
1.85075	0.0018	0.00542								7.36	0.5418	0.50762		2.1985	0.00213
1.84799	0.00144	0.00494								7.424	0.5285	0.49757		2.198	0.05815
1.84524	0.00132	0.00445								7.488	0.5249	0.49594		2.1975	0.00834
1.8425	0.00109	0.00494								7.552	0.5457	0.49818		2.197	0.0384
1.83976	0.00132	0.00494								7.616	0.5355	0.49329		2.19651	-0.05619
1.83704	0.00121	0.00494								7.68	0.5336	0.48982		2.19601	-0.01601
1.83432	0.000961213	0.00445								7.744	0.526	0.48829		2.19551	-0.02793
1.83161	0.00109	0.00445								7.808	0.5359	0.48457		2.19501	-0.00128
1.82891	0.000961213	0.00396								7.872	0.5408	0.47769		2.19451	0.03763
1.82622	0.000724849	0.00396								7.936	0.5357	0.47958		2.19401	0.04794
1.82353	0.000724849	0.00396								8	0.5112	0.47219		2.19351	0.00358
1.82085	0.000843031	0.00344								8.064	0.5144	0.47509		2.19302	0.01814
1.81818	0.000843031	0.00396								8.128	0.5129	0.46928		2.19252	0.04036
1.81552	0.000606667	0.00344								8.192	0.5252	0.47004		2.19202	0.05134
1.81287	0.000724849	0.00296								8.256	0.5096	0.47239		2.19153	0.0705
1.81022	0.000480606	0.00296								8.32	0.5186	0.45979		2.19103	-0.0315
1.80758	0.000606667	0.00247								8.384	0.5287	0.45036		2.19053	-0.00281
1.80495	0.000480606	0.00296								8.448	0.5233	0.45776		2.19004	0.00885
1.80233	0.000606667	0.00296								8.512	0.5187	0.44797		2.18954	0.05739
										8.576	0.5131	0.45317		2.18905	0.00324
										8.64	0.5022	0.44965		2.18855	0.02656
										8.704	0.5041	0.44598		2.18805	0.08216
										8.768	0.5041	0.44303		2.18756	-0.05304
										8.832	0.4928	0.43329		2.18707	0.01098
										8.896	0.5039	0.43696		2.18657	-0.00928
										8.96	0.4971	0.42957		2.18608	-0.03567
										9.024	0.4994	0.43252		2.18558	-0.0017
										9.088	0.4852	0.4235		2.18509	0.03329
										9.152	0.4989	0.42324		2.1846	0.0281
										9.216	0.4846	0.41947		2.1841	-0.0046
										9.28	0.4921	0.42426		2.18361	0.01473
										9.344	0.4721	0.42818		2.18312	-0.01788
										9.408	0.4936	0.41717		2.18262	0.01762
										9.472	0.4869	0.40963		2.18213	0.01737
										9.536	0.4696	0.41753		2.18164	-0.00366
										9.6	0.47	0.41249		2.18115	0.04172
										9.664	0.4747	0.40606		2.18066	0.01694
										9.728	0.4897	0.4085		2.18016	0.00579
										9.792	0.473	0.39938		2.17967	0.02767
										9.856	0.4761	0.40509		2.17918	-0.00153
										9.92	0.4681	0.39148		2.17869	0.02009
										9.984	0.4702	0.39566		2.1782	0.03797
										10.048	0.4572	0.38159		2.17771	0.06897
										10.112	0.4655	0.39296		2.17722	0.00511
										10.176	0.467	0.38995		2.17673	0.04742
										10.24	0.4712	0.3846		2.17624	0.04002
										10.304	0.4593	0.38822		2.17575	-0.0441
										10.368	0.4599	0.38333		2.17526	0.0407
										10.432	0.4683	0.38113		2.17477	-0.01405
										10.496	0.4625	0.37909		2.17428	0.05977
										10.56	0.4447	0.37832		2.1738	0.00417
										10.624	0.4575	0.36777		2.17331	-0.01413
										10.688	0.4546	0.36987		2.17282	0.0378
										10.752	0.463	0.37155		2.17233	0.04828
										10.816	0.4482	0.36828		2.17185	0.05006
										10.88	0.4399	0.36497		2.17136	0.01848
										10.944	0.4538	0.36583		2.17087	0.0235
										11.008	0.4514	0.35666		2.17038	0.0241
										11.072	0.4464	0.35885		2.1699	0.00179
										11.136	0.4548	0.35982		2.16941	0.00988
										11.2	0.4528	0.35493		2.16892	0.00255
										11.264	0.4379	0.35105		2.16844	0.10481
										11.328	0.4328	0.3458		2.16795	-0.00613
										11.392	0.4452	0.3482		2.16747	0.07774
										11.456	0.4386	0.34549		2.16698	-0.0057
										11.52	0.4296	0.34789		2.1665	0.0017
										11.584	0.429	0.33968		2.16601	0.06582
										11.648	0.4343	0.33917		2.16553	0.02239
										11.712	0.432	0.34014		2.16504	0.05134
										11.776	0.4268	0.33892		2.16456	0.00179
										11.84	0.4237	0.34039		2.16408	0.00341
										11.904	0.4191	0.33122		2.16359	0.00587
										11.968	0.427	0.3303		2.16311	-0.0321
										12.032	0.4273	0.32719		2.16263	0.07092
										12.096	0.4174	0.33509		2.16214	0.03542
										12.16	0.4271	0.32398		2.16166	0.07416
										12.224	0.4106	0.32		2.16118	0.10541
										12.288	0.4244	0.32673		2.1607	0.0361
										12.352	0.4133	0.31909		2.16021	0.02605
										12.416	0.4222	0.31811		2.15973	0.09553
										12.48	0.4143	0.32204		2.15925	0.0063
										12.544	0.4182	0.31052		2.15877	0.04334
										12.608	0.411	0.30833		2.15829	0.02239
										12.672	0.4053	0.30364		2.15781	0.07458
										12.736	0.4205	0.30868		2.15733	0.03951
										12.8	0.4115	0.30828		2.15685	0.04751
										12.864	0.3925	0.30318		2.15637	0.02733
										12.928	0.407	0.30221		2.15589	0.05117
										12.992	0.4073	0.29716		2.15541	0.01226
										13.056	0.3982	0.30032		2.15493	0.07876
										13.12	0.4086	0.29823		2.15445	0.01447
										13.184	0.4051	0.29273		2.15397	0.00639
										13.248	0.4149	0.29191		2.15349	0.06249
										13.312	0.4102	0.291		2.15301	0.06028
										13.376	0.4068	0.29135		2.15253	0.01882
										13.44	0.3937	0.2914		2.15205	0.08242
										13.504	0.3943	0.28824		2.15158	0.10549
										13.568	0.3956	0.29354		2.1511	0.01788
										13.632	0.3896	0.28279		2.15062	0.04215
										13.696	0.3926	0.28391		2.15014	0.03772
										13.76	0.4016	0.27901		2.14967	0.01371
										13.824	0.3863	0.27789		2.14919	0.04002
										13.888	0.3907	0.28513		2.14871	0.06403
										13.952	0.394	0.27055		2.14824	0.07033
										14.016	0.3919	0.26958		2.14776	0.04359
										14.08	0.3966	0.27442		2.14728	0.04325
										14.144	0.3919	0.27055		2.14681	0.04564
										14.208	0.3978	0.26871		2.14633	0.01584
										14.272	0.3915	0.26739		2.14586	0.07884
										14.336	0.3854	0.26423		2.14538	0.01294
										14.4	0.3759	0.26173		2.14491	0.0888
										14.464	0.3871	0.26189		2.14443	0.03091
										14.528	0.378	0.26693		2.14396	0.06939
										14.592	0.3861	0.25892		2.14349	0.11477
										14.656	0.3799	0.25842		2.14301	0.04794
										14.72	0.3714	0.2547		2.14254	0.09238
										14.784	0.388	0.24914		2.14206	0.0986
										14.848	0.3782	0.25531		2.14159	0.09357
										14.912	0.3817	0.25036		2.14112	0.12805
										14.976	0.3817	0.25628		2.14064	0.07118
										15.04	0.3516	0.25011		2.14017	0.07373
										15.104	0.377	0.25123		2.1397	0.01192
										15.168	0.3738	0.24047		2.13923	0.07092
										15.232	0.3692	0.25026		2.13876	0.02452
										15.296	0.3596	0.24216		2.13828	0.10771
										15.36	0.3714	0.24348		2.13781	0.03065
										15.424	0.3633	0.2395		2.13734	0.05151
										15.488	0.3699	0.22936		2.13687	0.04129
										15.552	0.3595	0.23553		2.1364	0.06965
										15.616	0.3577	0.23629		2.13593	0.07178
										15.68	0.3632	0.23461		2.13546	0.04853
										15.744	0.3595	0.23273		2.13499	0.0888
										15.808	0.3543	0.23283		2.13452	0.02725
										15.872	0.3607	0.2239		2.13405	0.08361
										15.936	0.3622	0.23175		2.13358	0.05006
										16	0.3699	0.22528		2.13311	0.0791
										16.064	0.3643	0.23344		2.13264	0.05126
										16.128	0.3541	0.22324		2.13217	0.08761
										16.192	0.3476	0.22508		2.1317	0.01558
										16.256	0.3498	0.22115		2.13123	0.04163
										16.32	0.3563	0.2188		2.13077	0.09689
										16.384	0.3611	0.22232		2.1303	0.03491
										16.448	0.3586	0.21885		2.12983	0.0241
										16.512	0.3554	0.21814		2.12936	0.10847
										16.576	0.3474	0.22513		2.12889	0.04266
										16.64	0.3542	0.21273		2.12843	0.04453
										16.704	0.3435	0.2135		2.12796	0.11017
										16.768	0.3401	0.21427		2.12749	0.09434
										16.832	0.3437	0.21549		2.12703	0.04606
										16.896	0.3398	0.21493		2.12656	0.08531
										16.96	0.343	0.20606		2.12609	0.1318
										17.024	0.3413	0.21065		2.12563	0.02886
										17.088	0.3383	0.20896		2.12516	0.03678
										17.152	0.3374	0.20213		2.1247	0.09391
										17.216	0.3441	0.2058		2.12423	0.04521
										17.28	0.3359	0.2057		2.12377	0.10098
										17.344	0.3447	0.20437		2.1233	-0.000681141
										17.408	0.336	0.20244		2.12284	0.06752
										17.472	0.3347	0.20305		2.12237	0.14917
										17.536	0.3362	0.1953		2.12191	0.08931
										17.6	0.3338	0.19617		2.12145	0.05109
										17.664	0.3324	0.19678		2.12098	0.0894
										17.728	0.3379	0.19056		2.12052	0.09144
										17.792	0.3291	0.18826		2.12005	0.08923
										17.856	0.329	0.19311		2.11959	0.08301
										17.92	0.3281	0.19622		2.11913	0.08599
										17.984	0.3257	0.1925		2.11867	0.10898
										18.048	0.3309	0.18863		2.1182	0.01686
										18.112	0.3331	0.18959		2.11774	0.07084
										18.176	0.3201	0.18556		2.11728	0.11384
										18.24	0.3225	0.18969		2.11682	0.13401
										18.304	0.3252	0.18969		2.11636	0.06301
										18.368	0.3243	0.18118		2.11589	0.11494
										18.432	0.327	0.18184		2.11543	0.09579
										18.496	0.3228	0.18347		2.11497	0.13674
										18.56	0.3206	0.18556		2.11451	0.08318
										18.624	0.3286	0.17695		2.11405	0.10209
										18.688	0.3288	0.18684		2.11359	0.07697
										18.752	0.3235	0.18184		2.11313	0.08829
										18.816	0.3166	0.17532		2.11267	0.04725
										18.88	0.3222	0.17522		2.11221	0.10864
										18.944	0.3113	0.17527		2.11175	0.1834
										19.008	0.306	0.18031		2.11129	0.09221
										19.072	0.3095	0.16782		2.11083	0.15462
										19.136	0.3091	0.17195		2.11037	0.11988
										19.2	0.3049	0.17226		2.10992	0.10609
										19.264	0.315	0.17073		2.10946	0.20272
										19.328	0.3166	0.16619		2.109	0.15802
										19.392	0.3021	0.16548		2.10854	0.14355
										19.456	0.3126	0.16945		2.10808	0.16535
										19.52	0.3155	0.16604		2.10763	0.16152
										19.584	0.3063	0.16394		2.10717	0.27484
										19.648	0.302	0.16431		2.10671	0.26156
										19.712	0.3142	0.16491		2.10625	0.25321
										19.776	0.3046	0.15982		2.1058	0.17437
										19.84	0.3139	0.15793		2.10534	0.26837
										19.904	0.3014	0.16287		2.10488	0.32175
										19.968	0.3025	0.15936		2.10443	0.22861
										20.032	0.3065	0.16104		2.10397	0.42299
										20.096	0.3049	0.16033		2.10352	0.36092
										20.16	0.305	0.15324		2.10306	0.30822
										20.224	0.2996	0.15472		2.10261	0.46624
										20.288	0.3072	0.14968		2.10215	0.37224
										20.352	0.2999	0.15457		2.1017	0.4275
										20.416	0.298	0.15207		2.10124	0.45832
										20.48	0.3019	0.15553		2.10079	0.36926
										20.544	0.3024	0.15059		2.10033	0.553
										20.608	0.2974	0.14845		2.09988	0.47697
										20.672	0.3018	0.1484		2.09942	0.66726
										20.736	0.2866	0.14605		2.09897	0.63755
										20.8	0.293	0.14906		2.09852	0.50745
										20.864	0.2926	0.14259		2.09806	0.74491
										20.928	0.2838	0.14927		2.09761	0.54347
										20.992	0.2946	0.14534		2.09716	0.62265
										21.056	0.2927	0.14366		2.09671	0.64972
										21.12	0.303	0.14631		2.09625	0.67109
										21.184	0.2871	0.14157		2.0958	0.70149
										21.248	0.2876	0.14396		2.09535	0.83142
										21.312	0.2883	0.14467		2.0949	0.6728
										21.376	0.2892	0.13999		2.09445	0.67833
										21.44	0.2858	0.13815		2.09399	0.75854
										21.504	0.279	0.14269		2.09354	0.71043
										21.568	0.2947	0.13963		2.09309	0.53989
										21.632	0.2834	0.1382		2.09264	0.56713
										21.696	0.2836	0.13576		2.09219	0.58944
										21.76	0.2799	0.13397		2.09174	0.57514
										21.824	0.2804	0.13525		2.09129	0.66582
										21.888	0.2916	0.13224		2.09084	0.50294
										21.952	0.2833	0.13152		2.09039	0.59625
										22.016	0.2833	0.13397		2.08994	0.53572
										22.08	0.2884	0.12688		2.08949	0.50507
										22.144	0.2822	0.13198		2.08904	0.49894
										22.208	0.2836	0.13096		2.08859	0.41669
										22.272	0.2708	0.13071		2.08814	0.45815
										22.336	0.2762	0.12938		2.0877	0.48378
										22.4	0.2776	0.12566		2.08725	0.42035
										22.464	0.2717	0.12683		2.0868	0.46599
										22.528	0.2727	0.12668		2.08635	0.41158
										22.592	0.2772	0.12117		2.0859	0.38655
										22.656	0.2738	0.12413		2.08546	0.37778
										22.72	0.2825	0.12372		2.08501	0.27084
										22.784	0.2697	0.12484		2.08456	0.41899
										22.848	0.2735	0.12352		2.08412	0.32082
										22.912	0.2699	0.12169		2.08367	0.3232
										22.976	0.2677	0.12225		2.08322	0.25262
										23.04	0.2664	0.12077		2.08278	0.35079
										23.104	0.2774	0.11771		2.08233	0.26394
										23.168	0.2711	0.12138		2.08188	0.22708
										23.232	0.269	0.11944		2.08144	0.29579
										23.296	0.2632	0.12173		2.08099	0.26335
										23.36	0.2706	0.11506		2.08055	0.14747
										23.424	0.2643	0.11388		2.0801	0.25619
										23.488	0.2729	0.1148		2.07966	0.2057
										23.552	0.2676	0.11562		2.07921	0.20009
										23.616	0.2637	0.11195		2.07877	0.15087
										23.68	0.2594	0.11271		2.07832	0.2063
										23.744	0.2637	0.11286		2.07788	0.15683
										23.808	0.2668	0.11138		2.07744	0.16484
										23.872	0.2691	0.11215		2.07699	0.14474
										23.936	0.2617	0.11139		2.07655	0.14636
										24	0.2461	0.11072		2.07611	0.07586
										24.064	0.2685	0.11138		2.07566	0.13444
										24.128	0.2617	0.1068		2.07522	0.1123
										24.192	0.2568	0.10924		2.07478	0.13197
										24.256	0.26	0.10822		2.07433	0.098
										24.32	0.2547	0.10302		2.07389	0.07203
										24.384	0.2472	0.10374		2.07345	0.04674
										24.448	0.2619	0.11016		2.07301	0.16296
										24.512	0.2594	0.10613		2.07257	0.13367
										24.576	0.2462	0.10364		2.07213	0.09442
										24.64	0.2512	0.10302		2.07168	0.05279
										24.704	0.2491	0.1019		2.07124	0.11639
										24.768	0.2578	0.10486		2.0708	0.03406
										24.832	0.2479	0.10369		2.07036	0.08642
										24.896	0.2506	0.10155		2.06992	0.03338
										24.96	0.251	0.09767		2.06948	0.0974
										25.024	0.2532	0.10206		2.06904	0.04376
										25.088	0.2455	0.09864		2.0686	0.08676
										25.152	0.2461	0.09752		2.06816	0.07927
										25.216	0.2534	0.10119		2.06772	0.09485
										25.28	0.2499	0.10053		2.06728	0.05057
										25.344	0.2425	0.09813		2.06684	0.0275
										25.408	0.2413	0.10012		2.0664	0.10319
										25.472	0.2449	0.09695		2.06597	0.08438
										25.536	0.2443	0.0992		2.06553	0.08548
										25.6	0.2403	0.0966		2.06509	0.12524
										25.664	0.2437	0.09248		2.06465	0.039
										25.728	0.25	0.09155		2.06421	0.04972
										25.792	0.2397	0.094		2.06378	0.05509
										25.856	0.243	0.09716		2.06334	0.06224
										25.92	0.2512	0.08956		2.0629	0.0676
										25.984	0.2512	0.09283		2.06246	0.04453
										26.048	0.2416	0.09635		2.06203	0.04879
										26.112	0.2405	0.09125		2.06159	0.05892
										26.176	0.2368	0.09283		2.06115	0.02001
										26.24	0.2455	0.09018		2.06072	0.07816
										26.304	0.243	0.09201		2.06028	0.09408
										26.368	0.2409	0.08849		2.05984	0.07544
										26.432	0.2407	0.09028		2.05941	0.05526
										26.496	0.2443	0.08651		2.05897	0.01584
										26.56	0.2374	0.08891		2.05854	0.06547
										26.624	0.2425	0.0914		2.0581	0.00289
										26.688	0.2307	0.09094		2.05767	-0.00562
										26.752	0.2376	0.08625		2.05723	0.03218
										26.816	0.223	0.08365		2.0568	0.06547
										26.88	0.2376	0.08692		2.05636	0.02324
										26.944	0.2318	0.08819		2.05593	0.01635
										27.008	0.24	0.08646		2.0555	0.00622
										27.072	0.2257	0.08656		2.05506	0.0487
										27.136	0.2338	0.08217		2.05463	0.04513
										27.2	0.2405	0.08065		2.0542	-0.01115
										27.264	0.2286	0.08574		2.05376	0.05092
										27.328	0.2314	0.07952		2.05333	0.04257
										27.392	0.2323	0.08554		2.0529	0.02137
										27.456	0.2291	0.07922		2.05246	0.00698
										27.52	0.2287	0.08441		2.05203	0.04998
										27.584	0.2267	0.07539		2.0516	0.06973
										27.648	0.2224	0.07977		2.05117	0.01669
										27.712	0.2267	0.07534		2.05073	0.05126
										27.776	0.2192	0.08115		2.0503	0.07263
										27.84	0.2244	0.0781		2.04987	0.000681141
										27.904	0.2271	0.07896		2.04944	0.00145
										27.968	0.216	0.07631		2.04901	0.00962
										28.032	0.2277	0.07962		2.04858	0.02205
										28.096	0.22	0.07789		2.04815	0.04027
										28.16	0.2268	0.07575		2.04772	0.06845
										28.224	0.2254	0.07687		2.04729	0.02324
										28.288	0.2208	0.07601		2.04686	0.07109
										28.352	0.2284	0.07483		2.04643	-0.01541
										28.416	0.2269	0.07366		2.046	0.06147
										28.48	0.2218	0.07529		2.04557	0.00553
										28.544	0.2181	0.07284		2.04514	0.03806
										28.608	0.2211	0.07116		2.04471	0.02554
										28.672	0.2271	0.07611		2.04428	-0.00426
										28.736	0.2144	0.06969		2.04385	0.01856
										28.8	0.2199	0.07116		2.04342	0.06181
										28.864	0.2236	0.07381		2.04299	0.04359
										28.928	0.2129	0.07529		2.04257	-0.01873
										28.992	0.2116	0.0704		2.04214	0.04274
										29.056	0.2185	0.07086		2.04171	0.03108
										29.12	0.221	0.07142		2.04128	0.05688
										29.184	0.2195	0.0732		2.04085	-0.00238
										29.248	0.2218	0.06984		2.04043	-0.00213
										29.312	0.2267	0.06886		2.04	0.04002
										29.376	0.2188	0.06754		2.03957	8.51426e-05
										29.44	0.213	0.06678		2.03915	0.04215
										29.504	0.2041	0.06851		2.03872	0.004
										29.568	0.2138	0.06917		2.03829	0.05577
										29.632	0.2138	0.07106		2.03787	0.01771
										29.696	0.219	0.06953		2.03744	0.03312
										29.76	0.2145	0.06729		2.03702	-0.02375
										29.824	0.2094	0.06555		2.03659	-8.51426e-05
										29.888	0.2145	0.06591		2.03616	0.00247
										29.952	0.2099	0.06509		2.03574	0.03252
										30.016	0.203	0.06545		2.03531	0.00221
										30.08	0.2087	0.06474		2.03489	0.03235
										30.144	0.2052	0.06596		2.03446	0.0321
										30.208	0.2146	0.06672		2.03404	0.03133
										30.272	0.2069	0.06387		2.03362	0.03525
										30.336	0.2066	0.0601		2.03319	0.05458
										30.4	0.2094	0.06193		2.03277	-0.00928
										30.464	0.2116	0.0603		2.03234	0.02546
										30.528	0.2058	0.063		2.03192	0.0338
										30.592	0.2011	0.06066		2.0315	0.02043
										30.656	0.205	0.06341		2.03107	0.01771
										30.72	0.2103	0.0626		2.03065	0.00851
										30.784	0.2051	0.06244		2.03023	0.06062
										30.848	0.2129	0.06102		2.02981	-0.01149
										30.912	0.1982	0.05857		2.02938	0.04887
										30.976	0.2031	0.0625		2.02896	-0.00332
										31.04	0.2103	0.06464		2.02854	0.04572
										31.104	0.2023	0.06025		2.02812	0.05705
										31.168	0.199	0.05948		2.0277	0.0258
										31.232	0.1997	0.05883		2.02727	0.06284
										31.296	0.2079	0.05903		2.02685	-0.00153
										31.36	0.2003	0.05663		2.02643	0.02554
										31.424	0.2009	0.05775		2.02601	0.01005
										31.488	0.1932	0.05439		2.02559	-0.00826
										31.552	0.1935	0.05464		2.02517	-0.05619
										31.616	0.1944	0.06		2.02475	0.05398
										31.68	0.1878	0.05586		2.02433	-0.00519
										31.744	0.1931	0.055		2.02391	0.01422
										31.808	0.2025	0.05862		2.02349	0.05875
										31.872	0.196	0.0573		2.02307	0.07518
										31.936	0.2006	0.05347		2.02265	-0.00477
										32	0.1918	0.05449		2.02223	-0.02018
										32.064	0.2	0.05439		2.02181	0.098
										32.128	0.1841	0.05224		2.02139	-0.02341
										32.192	0.2015	0.05005		2.02097	-0.03499
										32.256	0.1883	0.05077		2.02056	0.09085
										32.32	0.1941	0.05337		2.02014	0.00307
										32.384	0.2017	0.05107		2.01972	0.0017
										32.448	0.1915	0.0525		2.0193	0.0126
										32.512	0.1988	0.0549		2.01888	0.00817
										32.576	0.1851	0.05138		2.01847	0.00358
										32.64	0.1873	0.05046		2.01805	0.03329
										32.704	0.1843	0.05281		2.01763	0.00605
										32.768	0.1982	0.05235		2.01721	-0.00937
										32.832	0.186	0.0472		2.0168	0.02205
										32.896	0.1905	0.04903		2.01638	0.02622
										32.96	0.1931	0.05041		2.01596	0.02341
										33.024	0.1837	0.04919		2.01555	0.04904
										33.088	0.1907	0.04919		2.01513	0.01158
										33.152	0.1866	0.04939		2.01472	0.00817
										33.216	0.1837	0.04883		2.0143	-0.04215
										33.28	0.1853	0.04725		2.01388	0.04368
										33.344	0.1782	0.04996		2.01347	0.07569
										33.408	0.1865	0.04955		2.01305	0.0126
										33.472	0.1862	0.04705		2.01264	0.04504
										33.536	0.1881	0.04709		2.01222	0.01311
										33.6	0.1831	0.04644		2.01181	-0.00528
										33.664	0.1837	0.0498		2.01139	0.06914
										33.728	0.185	0.04567		2.01098	-0.00741
										33.792	0.1959	0.04694		2.01057	0.00809
										33.856	0.1848	0.04756		2.01015	0.02069
										33.92	0.1842	0.04664		2.00974	0.04078
										33.984	0.1833	0.04562		2.00932	0.05568
										34.048	0.1738	0.04679		2.00891	-0.02478
										34.112	0.1828	0.04629		2.0085	0.05194
										34.176	0.186	0.04623		2.00809	0.02512
										34.24	0.1815	0.04761		2.00767	0.00255
										34.304	0.1857	0.04455		2.00726	0.00247
										34.368	0.1835	0.04338		2.00685	0.03457
										34.432	0.1793	0.04455		2.00643	-0.02759
										34.496	0.1769	0.04317		2.00602	0.05168
										34.56	0.187	0.04128		2.00561	0.01686
										34.624	0.1807	0.04027		2.0052	-0.04768
										34.688	0.1826	0.04348		2.00479	0.07467
										34.752	0.1753	0.04598		2.00438	-0.02171
										34.816	0.1674	0.04327		2.00396	-0.00656
										34.88	0.1768	0.04226		2.00355	0.03057
										34.944	0.1788	0.0418		2.00314	-0.00681
										35.008	0.1711	0.04108		2.00273	-8.51426e-05
										35.072	0.1845	0.04363		2.00232	0.06105
										35.136	0.1774	0.04154		2.00191	-0.004
										35.2	0.1767	0.04037		2.0015	-0.02307
										35.264	0.1797	0.04292		2.00109	-0.01303
										35.328	0.1797	0.04011		2.00068	0.03942
										35.392	0.182	0.03858		2.00027	0.03644
										35.456	0.1691	0.03909		1.99986	0.01797
										35.52	0.1717	0.03813		1.99945	0.04479
										35.584	0.1742	0.03883		1.99904	-0.01328
										35.648	0.1777	0.04113		1.99863	-0.01618
										35.712	0.1746	0.03976		1.99823	0.03031
										35.776	0.1748	0.0396		1.99782	-0.00358
										35.84	0.1697	0.0393		1.99741	-0.0206
										35.904	0.1727	0.03746		1.997	0.02307
										35.968	0.1702	0.03731		1.99659	-0.01805
										36.032	0.1675	0.03991		1.99618	-0.00596
										36.096	0.1726	0.03588		1.99578	0.01456
										36.16	0.1672	0.03675		1.99537	-0.01575
										36.224	0.1725	0.03894		1.99496	-8.51426e-05
										36.288	0.172	0.0392		1.99455	0.02205
										36.352	0.176	0.03751		1.99415	-0.00196
										36.416	0.1721	0.03655		1.99374	0.02835
										36.48	0.1749	0.03736		1.99333	0.00494
										36.544	0.1612	0.03471		1.99293	0.01865
										36.608	0.1703	0.03772		1.99252	0.03985
										36.672	0.1649	0.0343		1.99212	0.03746
										36.736	0.1729	0.03501		1.99171	0.00954
										36.8	0.1643	0.03593		1.9913	-0.01609
										36.864	0.167	0.03624		1.9909	-0.02895
										36.928	0.1601	0.03196		1.99049	0.07058
										36.992	0.1626	0.03507		1.99009	-0.01975
										37.056	0.1594	0.03685		1.98968	0.01166
										37.12	0.1609	0.03522		1.98928	-0.00204
										37.184	0.168	0.03578		1.98887	0.02759
										37.248	0.1677	0.03308		1.98847	-0.04759
										37.312	0.1708	0.03267		1.98806	0.00587
										37.376	0.1678	0.03344		1.98766	-0.00928
										37.44	0.1713	0.03338		1.98726	0.01064
										37.504	0.1577	0.03216		1.98685	-0.0195
										37.568	0.1611	0.03445		1.98645	-0.01745
										37.632	0.1633	0.03506		1.98604	0.01856
										37.696	0.1607	0.03344		1.98564	-0.01499
										37.76	0.1643	0.03446		1.98524	0.01235
										37.824	0.1558	0.03404		1.98484	-0.00792
										37.888	0.1678	0.03083		1.98443	0.02316
										37.952	0.1645	0.03155		1.98403	0.01592
										38.016	0.163	0.03354		1.98363	-0.0132
										38.08	0.1574	0.03349		1.98322	0.04947
										38.144	0.167	0.03068		1.98282	0.0281
										38.208	0.1677	0.03007		1.98242	-0.01814
										38.272	0.1588	0.02732		1.98202	-0.01362
										38.336	0.1525	0.03007		1.98162	0.01149
										38.4	0.1561	0.03333		1.98122	0.01728
										38.464	0.159	0.03201		1.98081	0.0493
										38.528	0.1629	0.03196		1.98041	0.01379
										38.592	0.1545	0.03109		1.98001	0.00834
										38.656	0.1606	0.03048		1.97961	0.00349
										38.72	0.1539	0.02951		1.97921	0.04947
										38.784	0.1521	0.02966		1.97881	-0.00145
										38.848	0.1541	0.03119		1.97841	0.01294
										38.912	0.1583	0.03048		1.97801	0.00358
										38.976	0.1554	0.02798		1.97761	-0.03797
										39.04	0.1512	0.03058		1.97721	0.01933
										39.104	0.1581	0.03022		1.97681	0.03074
										39.168	0.156	0.02905		1.97641	-0.03031
										39.232	0.1542	0.02931		1.97601	-0.02563
										39.296	0.1479	0.02813		1.97561	0.04112
										39.36	0.151	0.03058		1.97522	0.03201
										39.424	0.1512	0.02823		1.97482	-0.02384
										39.488	0.1508	0.02839		1.97442	0.01005
										39.552	0.1496	0.02895		1.97402	-0.01677
										39.616	0.1503	0.02996		1.97362	0.047
										39.68	0.1565	0.02604		1.97322	0.02137
										39.744	0.1484	0.0264		1.97283	0.01822
										39.808	0.1545	0.03053		1.97243	-0.02222
										39.872	0.148	0.02895		1.97203	0.000936569
										39.936	0.1526	0.02829		1.97163	-0.00843
										40	0.1453	0.02818		1.97124	-0.02742
										40.064	0.1572	0.02767		1.97084	-0.0149
										40.128	0.148	0.02706		1.97044	-0.00732
										40.192	0.1527	0.02559		1.97005	0.06777
										40.256	0.1534	0.02574		1.96965	-0.03917
										40.32	0.1492	0.02772		1.96925	0.02708
										40.384	0.1477	0.0266		1.96886	0.03278
										40.448	0.1472	0.02614		1.96846	-0.03006
										40.512	0.1471	0.02472		1.96807	0.05534
										40.576	0.1459	0.02788		1.96767	-0.00996
										40.64	0.1457	0.02334		1.96727	-0.01975
										40.704	0.1469	0.02365		1.96688	0.00783
										40.768	0.1433	0.02569		1.96648	-0.01533
										40.832	0.147	0.02594		1.96609	-0.00639
										40.896	0.1491	0.02426		1.96569	0.0516
										40.96	0.1459	0.02462		1.9653	0.0069
										41.024	0.1512	0.0235		1.96491	0.04555
										41.088	0.148	0.02349		1.96451	0.03074
										41.152	0.1472	0.02569		1.96412	0.02716
										41.216	0.1446	0.02441		1.96372	0.01933
										41.28	0.1449	0.02569		1.96333	-0.03772
										41.344	0.1443	0.02375		1.96294	0.03287
										41.408	0.1455	0.02553		1.96254	0.0189
										41.472	0.1482	0.02446		1.96215	-0.00732
										41.536	0.1447	0.02425		1.96176	0.02273
										41.6	0.1456	0.02533		1.96136	0.00826
										41.664	0.142	0.02375		1.96097	0.04904
										41.728	0.1385	0.02283		1.96058	0.02767
										41.792	0.1433	0.02242		1.96019	0.07586
										41.856	0.144	0.02283		1.95979	0.0189
										41.92	0.1517	0.02262		1.9594	-0.02052
										41.984	0.1427	0.02232		1.95901	0.0344
										42.048	0.1388	0.02425		1.95862	-0.00281
										42.112	0.1378	0.02273		1.95823	0.04129
										42.176	0.1451	0.02186		1.95784	0.06599
										42.24	0.1445	0.02441		1.95744	-0.01481
										42.304	0.1334	0.02084		1.95705	0.01728
										42.368	0.1393	0.02033		1.95666	0.01822
										42.432	0.1435	0.02365		1.95627	0.0143
										42.496	0.1444	0.02023		1.95588	-0.00962
										42.56	0.1443	0.0187		1.95549	0.01456
										42.624	0.1402	0.01957		1.9551	-0.0252
										42.688	0.1397	0.02258		1.95471	0.0166
										42.752	0.1417	0.0214		1.95432	0.03823
										42.816	0.1416	0.021		1.95393	-0.07407
										42.88	0.1423	0.02232		1.95354	0.09681
										42.944	0.1391	0.02099		1.95315	0.00145
										43.008	0.1431	0.02156		1.95276	0.05398
										43.072	0.1347	0.02288		1.95237	-0.01013
										43.136	0.1425	0.01936		1.95198	0.01507
										43.2	0.1406	0.02043		1.9516	0.02818
										43.264	0.1386	0.01885		1.95121	0.01856
										43.328	0.1317	0.02018		1.95082	0.08463
										43.392	0.1411	0.02048		1.95043	-0.03389
										43.456	0.1333	0.02023		1.95004	-0.00673
										43.52	0.1351	0.02084		1.94965	0.05202
										43.584	0.1364	0.02166		1.94927	-0.01771
										43.648	0.1319	0.02033		1.94888	0.01728
										43.712	0.1355	0.01982		1.94849	0.02844
										43.776	0.1318	0.01916		1.9481	-0.0092
										43.84	0.1361	0.01783		1.94772	-0.0166
										43.904	0.1312	0.01783		1.94733	-0.01218
										43.968	0.1377	0.01998		1.94694	-0.03499
										44.032	0.1334	0.01906		1.94656	0.06667
										44.096	0.132	0.0183		1.94617	-0.00724
										44.16	0.1371	0.01967		1.94578	0.0132
										44.224	0.1377	0.01753		1.9454	-0.02256
										44.288	0.134	0.0188		1.94501	0.00834
										44.352	0.131	0.01875		1.94463	-0.01814
										44.416	0.13	0.01835		1.94424	0.04436
										44.48	0.1406	0.01783		1.94385	0.04538
										44.544	0.1305	0.02018		1.94347	0.03721
										44.608	0.1346	0.01768		1.94308	-0.00741
										44.672	0.1388	0.01789		1.9427	0.03457
										44.736	0.1315	0.01911		1.94231	0.0281
										44.8	0.132	0.01691		1.94193	0.01243
										44.864	0.1305	0.01661		1.94155	0.01166
										44.928	0.1345	0.01595		1.94116	0.03755
										44.992	0.1294	0.01901		1.94078	-0.01831
										45.056	0.1261	0.016		1.94039	-0.0407
										45.12	0.1302	0.01819		1.94001	0.02358
										45.184	0.1332	0.01783		1.93963	-0.00119
										45.248	0.133	0.01799		1.93924	-0.000766284
										45.312	0.1246	0.01676		1.93886	-0.00647
										45.376	0.1196	0.01814		1.93848	-0.00656
										45.44	0.1252	0.01758		1.93809	0.01098
										45.504	0.125	0.01763		1.93771	0.0384
										45.568	0.1277	0.01727		1.93733	0.03482
										45.632	0.1306	0.01687		1.93694	0.03397
										45.696	0.1231	0.01691		1.93656	-0.02444
										45.76	0.1267	0.0159		1.93618	-0.0092
										45.824	0.1259	0.01641		1.9358	-0.05364
										45.888	0.1262	0.01625		1.93542	0.04087
										45.952	0.1311	0.01579		1.93503	-0.0046
										46.016	0.1221	0.01463		1.93465	-0.00536
										46.08	0.1251	0.01498		1.93427	-0.00341
										46.144	0.1282	0.01717		1.93389	0.10234
										46.208	0.1226	0.01636		1.93351	-0.01039
										46.272	0.1213	0.01691		1.93313	0.07493
										46.336	0.1253	0.01554		1.93275	-0.03789
										46.4	0.1196	0.01493		1.93237	-0.00894
										46.464	0.1246	0.0164		1.93199	-0.01294
										46.528	0.1215	0.01523		1.93161	0.03065
										46.592	0.1186	0.01595		1.93123	-0.01856
										46.656	0.1272	0.01579		1.93085	0.07271
										46.72	0.1257	0.01564		1.93047	0.02742
										46.784	0.1238	0.01681		1.93009	0.03142
										46.848	0.1252	0.01473		1.92971	0.0149
										46.912	0.1199	0.01468		1.92933	0.00196
										46.976	0.1229	0.01615		1.92895	0.0315
										47.04	0.1277	0.01442		1.92857	-0.01754
										47.104	0.1227	0.01513		1.92819	-0.03321
										47.168	0.1221	0.01473		1.92781	0.00809
										47.232	0.1239	0.016		1.92743	-0.00128
										47.296	0.1193	0.01554		1.92705	-0.03304
										47.36	0.1208	0.01401		1.92668	0.02401
										47.424	0.1231	0.01304		1.9263	0.02571
										47.488	0.1271	0.01381		1.92592	-0.02401
										47.552	0.1227	0.0136		1.92554	0.0057
										47.616	0.123	0.01416		1.92516	-0.01916
										47.68	0.1148	0.01533		1.92479	0.04334
										47.744	0.1165	0.01498		1.92441	0.0739
										47.808	0.1247	0.01258		1.92403	0.00119
										47.872	0.1159	0.01365		1.92366	-0.01064
										47.936	0.1204	0.01192		1.92328	0.00843
										48	0.1182	0.01304		1.9229	0.03244
										48.064	0.1215	0.01334		1.92253	0.03338
										48.128	0.1117	0.01131		1.92215	0.00664
										48.192	0.1174	0.01421		1.92177	0.03687
										48.256	0.1159	0.01488		1.9214	0.03559
										48.32	0.1179	0.01284		1.92102	-0.02869
										48.384	0.1178	0.01314		1.92065	-0.01405
										48.448	0.1145	0.01274		1.92027	0.02818
										48.512	0.1127	0.01279		1.91989	-0.02393
										48.576	0.1129	0.01248		1.91952	0.04198
										48.64	0.1137	0.01309		1.91914	-0.01643
										48.704	0.1199	0.01264		1.91877	0.00741
										48.768	0.1198	0.01253		1.91839	0.04393
										48.832	0.1177	0.01212		1.91802	-0.01814
										48.896	0.1147	0.01248		1.91764	0.02631
										48.96	0.1142	0.01161		1.91727	0.00204
										49.024	0.1148	0.011		1.9169	0.01481
										49.088	0.1176	0.01212		1.91652	-0.04777
										49.152	0.1137	0.01228		1.91615	-0.02052
										49.216	0.1103	0.01233		1.91577	0.01039
										49.28	0.1114	0.01426		1.9154	-0.01797
										49.344	0.1128	0.01223		1.91503	0.04862
										49.408	0.1181	0.01314		1.91465	0.0241
										49.472	0.1206	0.01253		1.91428	-0.05083
										49.536	0.1109	0.01182		1.91391	-0.02112
										49.6	0.1148	0.01243		1.91354	-0.01533
										49.664	0.1089	0.01233		1.91316	0.01064
										49.728	0.1152	0.01172		1.91279	-0.02486
										49.792	0.1197	0.0108		1.91242	0.02265
										49.856	0.1118	0.01166		1.91205	0.01788
										49.92	0.1107	0.01268		1.91167	0.03057
										49.984	0.115	0.01253		1.9113	0.04913
										50.048	0.1154	0.01156		1.91093	-0.0504
										50.112	0.1125	0.00993		1.91056	-0.02963
										50.176	0.1083	0.01146		1.91019	-0.00553
										50.24	0.1095	0.01039		1.90982	0.03763
										50.304	0.1125	0.01202		1.90945	0.02478
										50.368	0.1141	0.01106		1.90907	-0.00766
										50.432	0.1082	0.01034		1.9087	-0.03763
										50.496	0.1111	0.0109		1.90833	0.02997
										50.56	0.121	0.01105		1.90796	-0.05057
										50.624	0.1084	0.01136		1.90759	0.02043
										50.688	0.1115	0.01054		1.90722	0.02095
										50.752	0.1082	0.01101		1.90685	0.04496
										50.816	0.1101	0.01085		1.90648	0.02852
										50.88	0.1095	0.01009		1.90611	-0.02077
										50.944	0.1103	0.01156		1.90574	0.02929
										51.008	0.1067	0.01079		1.90537	-0.04819
										51.072	0.1066	0.0082		1.90501	-0.00119
										51.136	0.1054	0.00967		1.90464	0.07859
										51.2	0.1045	0.01034		1.90427	-0.06539
										51.264	0.1054	0.01121		1.9039	0.10924
										51.328	0.1081	0.011		1.90353	-0.05211
										51.392	0.1055	0.00967		1.90316	0.03695
										51.456	0.1029	0.00947		1.90279	-0.01252
										51.52	0.1063	0.00942		1.90242	-0.01269
										51.584	0.1112	0.01034		1.90206	-0.02793
										51.648	0.1011	0.00978		1.90169	-0.03372
										51.712	0.1037	0.00952		1.90132	-0.01575
										51.776	0.1042	0.00952		1.90095	0.02205
										51.84	0.1007	0.01049		1.90059	-0.00341
										51.904	0.1117	0.01095		1.90022	-0.06709
										51.968	0.0982	0.00886
										52.032	0.1026	0.00942
										52.096	0.1076	0.01014
										52.16	0.1013	0.01024
										52.224	0.1035	0.00999
										52.288	0.1018	0.00988
										52.352	0.1064	0.00912
										52.416	0.1075	0.00932
										52.48	0.1055	0.00916
										52.544	0.1018	0.00988
										52.608	0.1082	0.00845
										52.672	0.1057	0.00907
										52.736	0.1042	0.01014
										52.8	0.0977	0.00896
										52.864	0.1048	0.00952
										52.928	0.1045	0.0085
										52.992	0.1046	0.00784
										53.056	0.0948	0.008
										53.12	0.1002	0.01003
										53.184	0.1078	0.00743
										53.248	0.1035	0.00856
										53.312	0.1041	0.00799
										53.376	0.1032	0.0082
										53.44	0.1042	0.00876
										53.504	0.102	0.00983
										53.568	0.099	0.00799
										53.632	0.1051	0.00932
										53.696	0.0968	0.00769
										53.76	0.0967	0.00814
										53.824	0.1002	0.00907
										53.888	0.0976	0.00907
										53.952	0.0991	0.00789
										54.016	0.1029	0.00733
										54.08	0.0981	0.0082
										54.144	0.1013	0.00677
										54.208	0.1065	0.00861
										54.272	0.1015	0.00718
										54.336	0.1052	0.00759
										54.4	0.095	0.00835
										54.464	0.0963	0.00692
										54.528	0.0971	0.00845
										54.592	0.0991	0.00845
										54.656	0.0935	0.00702
										54.72	0.1041	0.0082
										54.784	0.1008	0.00866
										54.848	0.0988	0.00759
										54.912	0.094	0.00759
										54.976	0.0945	0.00861
										55.04	0.0968	0.00733
										55.104	0.0982	0.00692
										55.168	0.0955	0.00794
										55.232	0.1001	0.00804
										55.296	0.095	0.00769
										55.36	0.0896	0.00769
										55.424	0.0953	0.00749
										55.488	0.0946	0.00693
										55.552	0.1003	0.00718
										55.616	0.1004	0.00718
										55.68	0.0972	0.00687
										55.744	0.0929	0.00789
										55.808	0.0959	0.00713
										55.872	0.0977	0.00779
										55.936	0.0959	0.00687
										56	0.0958	0.00657
										56.064	0.0957	0.00733
										56.128	0.0961	0.00611
										56.192	0.0922	0.00657
										56.256	0.096	0.00626
										56.32	0.0942	0.00718
										56.384	0.0913	0.00667
										56.448	0.0979	0.00647
										56.512	0.0908	0.00657
										56.576	0.0949	0.00697
										56.64	0.096	0.00621
										56.704	0.0946	0.0059
										56.768	0.0924	0.0058
										56.832	0.093	0.00555
										56.896	0.0946	0.00652
										56.96	0.0905	0.00652
										57.024	0.0966	0.00626
										57.088	0.0866	0.00646
										57.152	0.0973	0.0054
										57.216	0.0919	0.0058
										57.28	0.0898	0.00565
										57.344	0.0934	0.00621
										57.408	0.0915	0.00636
										57.472	0.0876	0.00682
										57.536	0.0921	0.00565
										57.6	0.0948	0.00565
										57.664	0.0866	0.00682
										57.728	0.0881	0.00636
										57.792	0.0902	0.00565
										57.856	0.0853	0.00605
										57.92	0.087	0.00652
										57.984	0.0978	0.00489
										58.048	0.0979	0.00682
										58.112	0.0843	0.00534
										58.176	0.0887	0.00692
										58.24	0.0934	0.00605
										58.304	0.0932	0.00642
										58.368	0.0881	0.00652
										58.432	0.0874	0.00539
										58.496	0.0895	0.00636
										58.56	0.0872	0.00703
										58.624	0.0915	0.00723
										58.688	0.0914	0.00504
										58.752	0.0919	0.00616
										58.816	0.0885	0.00555
										58.88	0.0887	0.00545
										58.944	0.0812	0.00504
										59.008	0.082	0.0057
										59.072	0.0856	0.00483
										59.136	0.0848	0.00442
										59.2	0.0874	0.00448
										59.264	0.0872	0.00595
										59.328	0.0885	0.00392
										59.392	0.0869	0.00499
										59.456	0.0891	0.00524
										59.52	0.0868	0.00473
										59.584	0.0899	0.00509
										59.648	0.0817	0.00534
										59.712	0.0879	0.0056
										59.776	0.0901	0.00555
										59.84	0.0846	0.0059
										59.904	0.0848	0.00535
										59.968	0.0873	0.00478
										60.032	0.0803	0.00606
										60.096	0.0775	0.0054
										60.16	0.0855	0.0056
										60.224	0.0809	0.00447
										60.288	0.0803	0.00438
										60.352	0.0781	0.00443
										60.416	0.0848	0.00494
										60.48	0.0856	0.00463
										60.544	0.0868	0.00447
										60.608	0.0904	0.00422
										60.672	0.0767	0.00473
										60.736	0.0886	0.00432
										60.8	0.0832	0.00468
										60.864	0.0786	0.00524
										60.928	0.0855	0.00549
										60.992	0.0792	0.00483
										61.056	0.0838	0.00422
										61.12	0.0808	0.00483
										61.184	0.0841	0.00524
										61.248	0.0834	0.00392
										61.312	0.0808	0.00412
										61.376	0.0785	0.00534
										61.44	0.0789	0.00443
										61.504	0.079	0.00387
										61.568	0.0821	0.00407
										61.632	0.0843	0.00366
										61.696	0.0832	0.00412
										61.76	0.0758	0.00494
										61.824	0.0821	0.00478
										61.888	0.0807	0.00453
										61.952	0.0832	0.00473
										62.016	0.082	0.00366
										62.08	0.0777	0.00463
										62.144	0.0778	0.00336
										62.208	0.0785	0.00432
										62.272	0.0839	0.00458
										62.336	0.0858	0.00468
										62.4	0.0794	0.00412
										62.464	0.0801	0.00473
										62.528	0.0791	0.00473
										62.592	0.0836	0.00463
										62.656	0.0733	0.003
										62.72	0.0765	0.00473
										62.784	0.077	0.00325
										62.848	0.0841	0.00448
										62.912	0.0801	0.00387
										62.976	0.0758	0.00458
										63.04	0.0784	0.00483
										63.104	0.077	0.00371
										63.168	0.08	0.00438
										63.232	0.0769	0.00442
										63.296	0.0808	0.00366
										63.36	0.071	0.00295
										63.424	0.074	0.00325
										63.488	0.0761	0.00335
										63.552	0.081	0.00397
										63.616	0.0769	0.00356
										63.68	0.074	0.00463
										63.744	0.0821	0.0033
										63.808	0.0751	0.00392
										63.872	0.0738	0.00412
										63.936	0.0832	0.00315
										64	0.0766	0.00361
										64.064	0.0809	0.00325
										64.128	0.0794	0.00305
										64.192	0.0727	0.00432
										64.256	0.0723	0.00371
										64.32	0.0804	0.00361
										64.384	0.0811	0.00377
										64.448	0.0725	0.0031
										64.512	0.0722	0.0029
										64.576	0.0748	0.00372
										64.64	0.0748	0.00325
										64.704	0.0733	0.0028
										64.768	0.0773	0.00356
										64.832	0.0758	0.00382
										64.896	0.0732	0.00361
										64.96	0.078	0.00372
										65.024	0.0731	0.0034
										65.088	0.0738	0.00361
										65.152	0.0749	0.00336
										65.216	0.0757	0.00377
										65.28	0.0741	0.00402
										65.344	0.0749	0.00233
										65.408	0.0749	0.00305
										65.472	0.0778	0.00371
										65.536	0.074	0.0028
										65.6	0.0714	0.0032
										65.664	0.0706	0.00238
										65.728	0.0717	0.00295
										65.792	0.0687	0.00315
										65.856	0.0755	0.00382
										65.92	0.0731	0.00382
										65.984	0.0721	0.00285
										66.048	0.0758	0.00315
										66.112	0.0719	0.00315
										66.176	0.0784	0.00346
										66.24	0.072	0.00254
										66.304	0.0725	0.00285
										66.368	0.0762	0.00264
										66.432	0.0693	0.00341
										66.496	0.0695	0.003
										66.56	0.0732	0.0033
										66.624	0.0756	0.00295
										66.688	0.0682	0.0031
										66.752	0.074	0.00274
										66.816	0.0685	0.00295
										66.88	0.0758	0.00315
										66.944	0.0714	0.00285
										67.008	0.0691	0.00371
										67.072	0.0712	0.00259
										67.136	0.0693	0.00208
										67.2	0.0664	0.00244
										67.264	0.0733	0.00254
										67.328	0.0734	0.00325
										67.392	0.0686	0.00218
										67.456	0.0726	0.00244
										67.52	0.0686	0.00265
										67.584	0.0689	0.00269
										67.648	0.0731	0.00285
										67.712	0.0663	0.00259
										67.776	0.0683	0.00285
										67.84	0.0742	0.00259
										67.904	0.0664	0.0028
										67.968	0.0701	0.00259
										68.032	0.0696	0.00315
										68.096	0.0675	0.00239
										68.16	0.0652	0.00285
										68.224	0.0685	0.00238
										68.288	0.0675	0.00223
										68.352	0.0657	0.0031
										68.416	0.0658	0.00213
										68.48	0.0688	0.00198
										68.544	0.071	0.00193
										68.608	0.0694	0.00208
										68.672	0.0668	0.00259
										68.736	0.0679	0.00218
										68.8	0.0689	0.00264
										68.864	0.0675	0.00188
										68.928	0.0664	0.00315
										68.992	0.0643	0.00228
										69.056	0.0675	0.00254
										69.12	0.0693	0.00213
										69.184	0.0732	0.00198
										69.248	0.0672	0.00193
										69.312	0.0716	0.00188
										69.376	0.0631	0.00218
										69.44	0.0684	0.00259
										69.504	0.0677	0.00187
										69.568	0.0634	0.00295
										69.632	0.0647	0.00173
										69.696	0.0638	0.00254
										69.76	0.0643	0.00218
										69.824	0.0641	0.00183
										69.888	0.0604	0.00295
										69.952	0.0677	0.00213
										70.016	0.068	0.00198
										70.08	0.0607	0.00228
										70.144	0.0614	0.00259
										70.208	0.0667	0.00254
										70.272	0.0667	0.00178
										70.336	0.0638	0.00249
										70.4	0.0676	0.00167
										70.464	0.0681	0.00223
										70.528	0.0623	0.00269
										70.592	0.0644	0.00234
										70.656	0.0637	0.00233
										70.72	0.0636	0.00285
										70.784	0.0639	0.00208
										70.848	0.0624	0.00254
										70.912	0.0656	0.00218
										70.976	0.0662	0.00265
										71.04	0.06	0.00269
										71.104	0.0655	0.00178
										71.168	0.0586	0.00208
										71.232	0.0605	0.00188
										71.296	0.0611	0.00218
										71.36	0.0611	0.00127
										71.424	0.0627	0.00254
										71.488	0.0627	0.00147
										71.552	0.0614	0.00254
										71.616	0.0701	0.00198
										71.68	0.0673	0.00259
										71.744	0.0611	0.00152
										71.808	0.0614	0.00249
										71.872	0.0622	0.00188
										71.936	0.0604	0.00223
										72	0.0592	0.00254
										72.064	0.0589	0.00198
										72.128	0.0586	0.00182
										72.192	0.0608	0.00198
										72.256	0.0629	0.00193
										72.32	0.0626	0.00178
										72.384	0.0657	0.00259
										72.448	0.0646	0.00208
										72.512	0.0646	0.00203
										72.576	0.0618	0.00218
										72.64	0.0607	0.00173
										72.704	0.0582	0.00178
										72.768	0.059	0.00162
										72.832	0.0557	0.00147
										72.896	0.0619	0.00218
										72.96	0.059	0.00167
										73.024	0.0586	0.00269
										73.088	0.0612	0.00198
										73.152	0.0607	0.000756108
										73.216	0.0568	0.00178
										73.28	0.0633	0.00147
										73.344	0.0603	0.00152
										73.408	0.063	0.00193
										73.472	0.064	0.00218
										73.536	0.0579	0.00188
										73.6	0.057	0.00223
										73.664	0.0566	0.00213
										73.728	0.0624	0.00249
										73.792	0.0636	0.00172
										73.856	0.0592	0.00142
										73.92	0.0621	0.00157
										73.984	0.0606	0.00193
										74.048	0.0637	0.00137
										74.112	0.059	0.00116
										74.176	0.0557	0.00188
										74.24	0.0587	0.00152
										74.304	0.0591	0.00127
										74.368	0.059	0.00233
										74.432	0.0595	0.00106
										74.496	0.0588	0.00142
										74.56	0.0577	0.00167
										74.624	0.0636	0.00152
										74.688	0.0599	0.00116
										74.752	0.0599	0.00157
										74.816	0.0623	0.00183
										74.88	0.0581	0.00157
										74.944	0.0608	0.00167
										75.008	0.0625	0.00182
										75.072	0.0578	0.00111
										75.136	0.0582	0.00162
										75.2	0.0568	0.00208
										75.264	0.0592	0.00117
										75.328	0.0548	0.00152
										75.392	0.0576	0.00167
										75.456	0.0561	0.00142
										75.52	0.0508	0.00193
										75.584	0.0581	0.00167
										75.648	0.0555	0.00111
										75.712	0.0567	0.00111
										75.776	0.0581	0.00183
										75.84	0.0569	0.00106
										75.904	0.057	0.00142
										75.968	0.0576	0.00137
										76.032	0.0572	0.00116
										76.096	0.0567	0.00142
										76.16	0.0519	0.00172
										76.224	0.0606	0.00106
										76.288	0.0579	0.00111
										76.352	0.0609	0.00111
										76.416	0.0562	0.00137
										76.48	0.0578	0.00132
										76.544	0.0539	0.00096095
										76.608	0.0581	0.00137
										76.672	0.0533	0.00127
										76.736	0.0562	0.00157
										76.8	0.0526	0.00157
										76.864	0.0568	0.00106
										76.928	0.0521	0.00142
										76.992	0.0539	0.00142
										77.056	0.0571	0.00147
										77.12	0.0569	0.00167
										77.184	0.054	0.00147
										77.248	0.056	0.00111
										77.312	0.0499	0.00101
										77.376	0.0541	0.00147
										77.44	0.0515	0.00126
										77.504	0.0557	0.00121
										77.568	0.0575	0.00162
										77.632	0.0582	0.00127
										77.696	0.0509	0.00142
										77.76	0.0555	0.00121
										77.824	0.0526	0.00137
										77.888	0.0553	0.00157
										77.952	0.0512	0.00132
										78.016	0.0562	0.00101
										78.08	0.0535	0.00121
										78.144	0.0515	0.00152
										78.208	0.0524	0.00121
										78.272	0.0527	0.00121
										78.336	0.0523	0.000857524
										78.4	0.0497	0.000959443
										78.464	0.0578	0.00116
										78.528	0.0541	0.00127
										78.592	0.0521	0.00127
										78.656	0.0491	0.00106
										78.72	0.0548	0.00101
										78.784	0.0521	0.00111
										78.848	0.05	0.00106
										78.912	0.0539	0.00137
										78.976	0.054	0.00116
										79.04	0.0514	0.00106
										79.104	0.0529	0.00111
										79.168	0.0516	0.00116
										79.232	0.0527	0.00142
										79.296	0.0489	0.00127
										79.36	0.0501	0.00121
										79.424	0.0501	0.00127
										79.488	0.0526	0.00142
										79.552	0.051	0.00106
										79.616	0.0491	0.00106
										79.68	0.0536	0.00111
										79.744	0.0459	0.00137
										79.808	0.0483	0.00157
										79.872	0.0505	0.000909237
										79.936	0.0514	0.00127
										80	0.0508	0.00121
										80.064	0.0476	0.00127
										80.128	0.0468	0.00106
										80.192	0.0486	0.00132
										80.256	0.0486	0.000959945
										80.32	0.0491	0.00096095
										80.384	0.0522	0.00142
										80.448	0.0514	0.000957937
										80.512	0.0543	0.00111
										80.576	0.0503	0.000959945
										80.64	0.0488	0.000857524
										80.704	0.0509	0.000909237
										80.768	0.0512	0.00106
										80.832	0.047	0.00142
										80.896	0.0478	0.00080782
										80.96	0.0497	0.000807318
										81.024	0.0543	0.000909739
										81.088	0.0494	0.00121
										81.152	0.0466	0.00116
										81.216	0.0526	0.00101
										81.28	0.0477	0.000703893
										81.344	0.0512	0.000754601
										81.408	0.0533	0.000907731
										81.472	0.0536	0.000652683
										81.536	0.0513	0.00127
										81.6	0.0456	0.00101
										81.664	0.0526	0.00122
										81.728	0.0512	0.000907731
										81.792	0.0469	0.00111
										81.856	0.0488	0.00106
										81.92	0.0512	0.00132
										81.984	0.0516	0.00137
										82.048	0.0486	0.00106
										82.112	0.0486	0.000956933
										82.176	0.0468	0.00101
										82.24	0.0526	0.000346424
										82.304	0.0492	0.00127
										82.368	0.0484	0.000601472
										82.432	0.0496	0.00096095
										82.496	0.0492	0.00085652
										82.56	0.0475	0.00116
										82.624	0.0493	0.00122
										82.688	0.0475	0.00137
										82.752	0.0486	0.000859031
										82.816	0.0475	0.00147
										82.88	0.0471	0.00152
										82.944	0.0493	0.00106
										83.008	0.0518	0.00111
										83.072	0.0471	0.00121
										83.136	0.0485	0.000755103
										83.2	0.0463	0.000959945
										83.264	0.0512	0.000346424
										83.328	0.0461	0.000601472
										83.392	0.0484	0.000909739
										83.456	0.0483	0.000652683
										83.52	0.0481	0.000907731
										83.584	0.045	0.00116
										83.648	0.0485	0.000909739
										83.712	0.0495	0.000754601
										83.776	0.0453	0.00111
										83.84	0.0465	0.000907731
										83.904	0.047	0.000652683
										83.968	0.0444	0.000703893
										84.032	0.0457	0.000754601
										84.096	0.0479	0.00106
										84.16	0.0453	0.00085652
										84.224	0.0455	0.00101
										84.288	0.0495	0.00085652
										84.352	0.0449	0.00132
										84.416	0.0435	0.000754601
										84.48	0.0481	0.00101
										84.544	0.046	0.000754601
										84.608	0.0436	0.000601974
										84.672	0.0463	0.000907731
										84.736	0.0484	0.000602978
										84.8	0.0465	0.00127
										84.864	0.0451	0.00101
										84.928	0.0477	0.000858026
										84.992	0.0424	0.00101
										85.056	0.0443	0.000601472
										85.12	0.043	0.00116
										85.184	0.0449	0.00101
										85.248	0.0455	0.00121
										85.312	0.0459	0.000956933
										85.376	0.0441	0.000805812
										85.44	0.0418	0.000756108
										85.504	0.049	0.000754601
										85.568	0.0435	0.000858026
										85.632	0.0475	0.00121
										85.696	0.042	0.000397634
										85.76	0.0431	0.000550764
										85.824	0.0464	0.000652683
										85.888	0.0479	0.000857524
										85.952	0.0452	0.000859031
										86.016	0.0467	0.00101
										86.08	0.0455	0.000757112
										86.144	0.0468	0.000448845
										86.208	0.0413	0.000756108
										86.272	0.043	0.000703893
										86.336	0.0408	0.00111
										86.4	0.0451	0.000754601
										86.464	0.0423	0.00101
										86.528	0.049	0.000499553
										86.592	0.0473	0.000959443
										86.656	0.0427	0.00101
										86.72	0.0422	0.000601974
										86.784	0.0431	0.000652683
										86.848	0.0421	0.000705901
										86.912	0.0431	0.000806314
										86.976	0.0433	0.000652683
										87.04	0.0437	0.000601974
										87.104	0.0433	0.00101
										87.168	0.0446	0.000703391
										87.232	0.0418	0.000703893
										87.296	0.0416	0.000652683
										87.36	0.043	0.00127
										87.424	0.0419	0.000550764
										87.488	0.0435	0.000550764
										87.552	0.04	0.000857524
										87.616	0.0459	0.000499553
										87.68	0.0419	0.000552772
										87.744	0.0442	0.00106
										87.808	0.0441	0.000652683
										87.872	0.0437	0.000754601
										87.936	0.0427	0.000346424
										88	0.0433	0.000550764
										88.064	0.0391	0.000805812
										88.128	0.0393	0.000652683
										88.192	0.0422	0.000351947
										88.256	0.0408	0.000652683
										88.32	0.0382	0.000652683
										88.384	0.0408	0.00122
										88.448	0.04	0.00080531
										88.512	0.0419	0.000652683
										88.576	0.0429	0.000652683
										88.64	0.0394	0.000909739
										88.704	0.0449	0.00080782
										88.768	0.0393	0.000805812
										88.832	0.04	0.000550262
										88.896	0.0446	0.000959945
										88.96	0.0448	0.000346926
										89.024	0.038	0.000756108
										89.088	0.0443	0.000652683
										89.152	0.0436	0.000805812
										89.216	0.0441	0.000550764
										89.28	0.0382	0.000754601
										89.344	0.044	0.00106
										89.408	0.0427	0.000754601
										89.472	0.042	0.000448343
										89.536	0.0412	0.000703391
										89.6	0.0409	0.000499553
										89.664	0.043	0.000652683
										89.728	0.0398	0.000402655
										89.792	0.0433	0.000295715
										89.856	0.041	0.000244505
										89.92	0.0403	0.000805812
										89.984	0.0392	0.000499553
										90.048	0.0391	0.000703391
										90.112	0.0404	0.000295213
										90.176	0.042	0.000652683
										90.24	0.0399	0.000397634
										90.304	0.0429	0.000346926
										90.368	0.039	0.000499553
										90.432	0.0404	0.000397634
										90.496	0.0406	0.000703391
										90.56	0.038	0.000859031
										90.624	0.0453	0.000550764
										90.688	0.0411	0.00101
										90.752	0.0389	0.000757112
										90.816	0.0402	0.000703391
										90.88	0.0367	0.000193294
										90.944	0.0419	0.000652683
										91.008	0.0423	0.000703893
										91.072	0.0392	0.000703893
										91.136	0.0397	0.00101
										91.2	0.0422	0.000601472
										91.264	0.0364	0.000351947
										91.328	0.0385	0.000907731
										91.392	0.0426	0.000397634
										91.456	0.0406	0.000397634
										91.52	0.037	0.000448343
										91.584	0.0397	0.000346424
										91.648	0.0369	0.000550764
										91.712	0.045	0.00080782
										91.776	0.0371	0.000499553
										91.84	0.0414	0.000652683
										91.904	0.0395	0.000244505
										91.968	0.038	0.000959945
										92.032	0.0367	0.000448845
										92.096	0.0364	0.00101
										92.16	0.036	0.000603982
										92.224	0.0421	0.000448845
										92.288	0.0409	0.000550262
										92.352	0.0397	0.000550764
										92.416	0.0413	0.000244505
										92.48	0.0383	0.000757112
										92.544	0.0402	0.000601472
										92.608	0.0394	0.000601472
										92.672	0.0392	0.000754601
										92.736	0.0379	0.000295715
										92.8	0.0375	0.000652683
										92.864	0.0389	0.000601472
										92.928	0.0372	0.000601472
										92.992	0.0362	0.000397634
										93.056	0.0388	0.000397634
										93.12	0.0402	0.000346926
										93.184	0.0406	0.000601472
										93.248	0.0386	0.000550764
										93.312	0.0342	0.000601974
										93.376	0.0357	0.000397634
										93.44	0.0371	0.000346424
										93.504	0.0381	0.000703391
										93.568	0.0359	0.000807318
										93.632	0.0358	0.000654189
										93.696	0.0397	0.000448845
										93.76	0.0369	0.000346424
										93.824	0.0369	0.000198817
										93.888	0.0368	0.000397634
										93.952	0.0363	0.000805812
										94.016	0.0337	0.000601472
										94.08	0.0412	0.000654189
										94.144	0.0404	0.000805812
										94.208	0.041	0.000351947
										94.272	0.0375	0.000295715
										94.336	0.0363	0.000507084
										94.4	0.0357	0.000806314
										94.464	0.0377	0.000601974
										94.528	0.0367	0.000346926
										94.592	0.0338	0.000198817
										94.656	0.0331	0.000244505
										94.72	0.0356	0.000397634
										94.784	0.0375	9.68983e-05
										94.848	0.0362	0.000397634
										94.912	0.0373	0.000244505
										94.976	0.0411	0.000346424
										95.04	0.0356	0.000550764
										95.104	0.0351	0.000300736
										95.168	0.0319	0.000295715
										95.232	0.0339	0.000448845
										95.296	0.0371	0.000703391
										95.36	0.0337	9.13756e-05
										95.424	0.0369	0.000448845
										95.488	0.037	0.000193797
										95.552	0.0352	0.000652683
										95.616	0.036	0.000346424
										95.68	0.0352	0.000244505
										95.744	0.0357	0.000346424
										95.808	0.0374	0.000754601
										95.872	0.0352	0.000601974
										95.936	0.0347	0.000295213
										96	0.0414	0.000346926
										96.064	0.0307	0.000244505
										96.128	0.034	0.000198817
										96.192	0.0385	0.000147607
										96.256	0.0382	0.000295715
										96.32	0.0362	0.000346926
										96.384	0.0339	0.000351947
										96.448	0.031	0.000603982
										96.512	0.036	0.000193294
										96.576	0.0356	0.000295715
										96.64	0.0356	0.000198817
										96.704	0.0341	4.56878e-05
										96.768	0.0354	0.000703893
										96.832	0.036	0.000500055
										96.896	0.0375	0.000198817
										96.96	0.035	0.000346424
										97.024	0.034	0.000499553
										97.088	0.0401	0.000397634
										97.152	0.0342	0.000244505
										97.216	0.0339	0.000499553
										97.28	0.0308	0.000346926
										97.344	0.0346	0.000142586
										97.408	0.0345	0.00106
										97.472	0.036	0.00101
										97.536	0.0358	0.000295213
										97.6	0.0373	0.000448845
										97.664	0.034	0.000448343
										97.728	0.0329	0.000448845
										97.792	0.0335	0.000397634
										97.856	0.0337	0
										97.92	0.0352	0.000754601
										97.984	0.0343	0.000499553
										98.048	0.0326	0.000448845
										98.112	0.0372	0.000346424
										98.176	0.0321	0.000703893
										98.24	0.0352	0.000448343
										98.304	0.0334	0.000193797
										98.368	0.0349	0.000300736
										98.432	0.0325	9.13756e-05
										98.496	0.0321	0.000295213
										98.56	0.031	0.000550262
										98.624	0.0306	0.000601974
										98.688	0.0328	0.000147607
										98.752	0.0362	0.000244505
										98.816	0.037	0.000244505
										98.88	0.035	0.000193294
										98.944	0.0347	0.000244505
										99.008	0.033	0.000397634
										99.072	0.0354	0.000193294
										99.136	0.0363	0.000295715
										99.2	0.0342	4.56878e-05
										99.264	0.033	4.56878e-05
										99.328	0.0324	0.000346926
										99.392	0.0308	0.000499553
										99.456	0.0324	0.000250028
										99.52	0.034	0.000453865
										99.584	0.0307	0.000346926
										99.648	0.0327	0.000142586
										99.712	0.0338	0.000193797
										99.776	0.0315	0.000453865
										99.84	0.0329	0.000295715
										99.904	0.0307	0.000448845
										99.968	0.032	0.000601472

## Sheet: Fig2
Fig2a								Fig2b									Fit Red	Fit Red	Fit Red	Fit Red	Fit Red	Fit Blue	Fit Blue	Fit Blue	Fit Blue	Fit Blue		Fig2c	E PL maximum (eV)					ΔEg (meV)					β (%)						Fig2d
Energy (eV)	H=0 nm	H = 1 nm	H = 2 nm	H = 3 nm	H = 4 nm	H = 5 nm		Energy (eV)	H=0 nm	H = 1 nm	H = 2 nm	H = 3 nm	H = 4 nm	H = 5 nm		Energy (eV)	H = 1 nm	H = 2 nm	H = 3 nm	H = 4 nm	H = 5 nm	H = 1 nm	H = 2 nm	H = 3 nm	H = 4 nm	H = 5 nm		Shell thickness (nm)	r = 2.0 nm	r = 2.5 nm	r = 3.0 nm	r = 3.5 nm	r = 4.0 nm	r = 2.0 nm	r = 2.5 nm	r = 3.0 nm	r = 3.5 nm	r = 4.0 nm	r = 2.0 nm	r = 2.5 nm	r = 3.0 nm	r = 3.5 nm	r = 4.0 nm			r = 2.0 nm		r = 2.5 nm
2.37548	1.26461	2.07635	3.1012	4.22143	5.33321	6.41323		2.37548	0.00159	1.10027	2.20105	3.30141	4.4015	5.50162		1.90002	1.1011	2.20422	3.30629	4.404	5.50348	1.101	2.20422	3.30629	4.404	5.50348		0	2.112	2.006	1.9589	1.928	1.8844	0	0	0	0	0	0	0	0	0	0		β* (%)	ΔE split (meV)	β* (%)	ΔE split (meV)	β* (%)
2.37094	1.24633	2.07196	3.11453	4.24207	5.35483	6.4311		2.37094	0.00146	1.10091	2.20101	3.30149	4.40156	5.50175		1.90095	1.10111	2.20422	3.30629	4.404	5.50348	1.101	2.20422	3.30629	4.404	5.50348		1	2.115	2.012	1.9709	1.94221	1.9014	28.5	19	19	19	19	-1.23913	-0.82609	-0.82609	-0.82609	-0.82609		-1.23913	56.85	-0.82609	48.74	-0.82609
2.36641	1.23119	2.07344	3.1293	4.26311	5.37106	6.44545		2.36641	0.00246	1.10062	2.20095	3.30153	4.40165	5.50148		1.90184	1.10113	2.20422	3.30629	4.404	5.50348	1.101	2.20422	3.30629	4.404	5.50348		2	2.141	2.042	1.9899	1.95955	1.9314	66.5	52.25	42.75	42.75	47.5	-2.8913	-2.27174	-1.8587	-1.8587	-2.06522		-2.8913	58.44	-2.27174	56.77	-1.8587
2.3619	1.21784	2.07451	3.14442	4.28107	5.38229	6.45191		2.3619	0.000862813	1.10081	2.20124	3.30166	4.40177	5.50172		1.90187	1.10113	2.20422	3.30629	4.404	5.50348	1.101	2.20422	3.30629	4.404	5.50348		3	2.156	2.056	2.0129	1.98918	1.9434	80.75	66.5	66.5	57	57	-3.51087	-2.8913	-2.8913	-2.47826	-2.47826		-3.51087	56.84	-2.8913	57.34	-2.8913
2.35741	1.2081	2.08178	3.16134	4.2975	5.38979	6.45536		2.35741	0.00166	1.10101	2.2014	3.30181	4.40171	5.50164		1.9028	1.10115	2.20422	3.30629	4.404	5.50348	1.101	2.20422	3.30629	4.404	5.50348		4	2.175	2.0765	2.0319	2.0074	1.9674	99.75	90.25	85.5	85.5	85.5	-4.33696	-3.92391	-3.71739	-3.71739	-3.71739		-4.33696	53.65	-3.92391	54.52	-3.71739
2.35294	1.20137	2.09232	3.17791	4.30972	5.39312	6.45337		2.35294	0.00126	1.10066	2.20172	3.30177	4.4016	5.50197		1.90372	1.10118	2.20422	3.30629	4.404	5.50348	1.101	2.20422	3.30629	4.404	5.50348		5	2.183	2.088	2.0429	2.02285	1.9804	109.25	104.5	99.75	95	95	-4.75	-4.54348	-4.33696	-4.13043	-4.13043		-4.75	50.92	-4.54348	50.2497	-4.33696
2.34848	1.1974	2.10468	3.19301	4.31699	5.38853	6.44545		2.34848	0.00186	1.1005	2.20121	3.30179	4.40152	5.50201		1.90465	1.1012	2.20422	3.30629	4.404	5.50348	1.101	2.20422	3.30629	4.404	5.50348
2.34405	1.19548	2.1185	3.20563	4.31814	5.37771	6.42912		2.34405	0.00146	1.10074	2.20139	3.30174	4.40161	5.50187		1.90476	1.1012	2.20422	3.30629	4.404	5.50348	1.101	2.20422	3.30629	4.404	5.50348
2.33962	1.19632	2.13266	3.21533	4.31393	5.36274	6.40781		2.33962	0.00146	1.10062	2.20147	3.30166	4.40182	5.50187		1.90558	1.10123	2.20422	3.30629	4.404	5.50348	1.101	2.20422	3.30629	4.404	5.50348
2.33522	1.19921	2.14609	3.22074	4.30399	5.34068	6.38203		2.33522	0.00119	1.10105	2.20153	3.30179	4.40178	5.50188		1.9065	1.10127	2.20422	3.30629	4.404	5.50348	1.101	2.20422	3.30629	4.404	5.50348
2.33083	1.20317	2.15991	3.22361	4.28793	5.31156	6.34981		2.33083	0.00166	1.10064	2.20202	3.30181	4.40162	5.50219		1.90743	1.10131	2.20422	3.30629	4.404	5.50348	1.101	2.20422	3.30629	4.404	5.50348
2.32645	1.2075	2.17117	3.22074	4.26729	5.27952	6.31363		2.32645	0.00113	1.10068	2.2014	3.30194	4.40186	5.50214		1.90769	1.10132	2.20422	3.30629	4.404	5.50348	1.101	2.20422	3.30629	4.404	5.50348
2.3221	1.2111	2.17881	3.21498	4.24095	5.24293	6.27401		2.3221	0.00146	1.10109	2.20142	3.30169	4.40176	5.50217		1.90835	1.10135	2.20422	3.30629	4.404	5.50348	1.101	2.20422	3.30629	4.404	5.50348
2.31776	1.21315	2.18534	3.20417	4.21152	5.2034	6.23089		2.31776	0.00133	1.10118	2.20152	3.30215	4.40179	5.50231		1.90928	1.1014	2.20422	3.30629	4.404	5.50348	1.101	2.20422	3.30629	4.404	5.50348
2.31343	1.21291	2.18717	3.18978	4.17978	5.16263	6.18977		2.31343	0	1.10097	2.20169	3.30194	4.40193	5.50244		1.9102	1.10146	2.20422	3.30629	4.404	5.50348	1.101	2.20422	3.30629	4.404	5.50348
2.30912	1.20943	2.18608	3.17394	4.14424	5.12062	6.14765		2.30912	0.000530962	1.1012	2.20166	3.30258	4.40201	5.50249		1.91063	1.10149	2.20422	3.30629	4.404	5.50348	1.101	2.20422	3.30629	4.404	5.50348
2.30483	1.20282	2.18098	3.15415	4.1064	5.07816	6.10751		2.30483	0.000862813	1.10101	2.20205	3.3024	4.40194	5.50274		1.91113	1.10153	2.20422	3.30629	4.404	5.50348	1.101	2.20422	3.30629	4.404	5.50348
2.30056	1.19247	2.17298	3.13109	4.06742	5.03615	6.06835		2.30056	0.00179	1.10099	2.20233	3.30246	4.40212	5.5027		1.91205	1.1016	2.20422	3.30629	4.404	5.50348	1.101	2.20422	3.30629	4.404	5.50348
2.2963	1.17816	2.16064	3.10445	4.02424	4.99538	6.0312		2.2963	0.00166	1.10124	2.20194	3.30269	4.40217	5.50289		1.91298	1.10169	2.20422	3.30629	4.404	5.50348	1.101	2.20422	3.30629	4.404	5.50348
2.29205	1.16194	2.14648	3.07708	3.98565	4.95877	5.99999		2.29205	0.00133	1.1012	2.20262	3.30259	4.4021	5.5025		1.91358	1.10176	2.20422	3.30629	4.404	5.50348	1.101	2.20422	3.30629	4.404	5.50348
2.28782	1.14114	2.12792	3.04433	3.94475	4.92256	5.96777		2.28782	0.00139	1.10112	2.20264	3.30271	4.402	5.50313		1.9139	1.10178	2.20422	3.30629	4.404	5.50348	1.10101	2.20422	3.30629	4.404	5.50348
2.28361	1.12034	2.10868	3.01191	3.90615	4.89177	5.94001		2.28361	0.00279	1.1013	2.20289	3.30295	4.40241	5.50323		1.91483	1.10189	2.20422	3.30629	4.404	5.50348	1.10101	2.20422	3.30629	4.404	5.50348
2.27941	1.09858	2.08723	2.97734	3.87023	4.86391	5.91474		2.27941	0.00332	1.10118	2.2024	3.30269	4.40253	5.5032		1.91575	1.10201	2.20422	3.30629	4.404	5.50348	1.10101	2.20422	3.30629	4.404	5.50348
2.27523	1.07514	2.06144	2.94206	3.83622	4.83852	5.89344		2.27523	0.00166	1.1014	2.20238	3.30289	4.40251	5.50366		1.91654	1.10214	2.20422	3.30629	4.404	5.50348	1.10101	2.20422	3.30629	4.404	5.50348
2.27106	1.05025	2.03456	2.90641	3.80601	4.81646	5.87411		2.27106	0.00365	1.10126	2.20293	3.30276	4.40251	5.50386		1.91668	1.10215	2.20422	3.30629	4.404	5.50348	1.10101	2.20422	3.30629	4.404	5.50348
2.26691	1.02464	2.00548	2.87113	3.77849	4.79732	5.85726		2.26691	0.00285	1.10163	2.20324	3.30277	4.40288	5.50418		1.9176	1.1023	2.20422	3.30629	4.404	5.50348	1.10101	2.20422	3.30629	4.404	5.50348
2.26277	0.99783	1.97533	2.83656	3.75327	4.78069	5.84339		2.26277	0.00226	1.10206	2.20383	3.30325	4.40309	5.50452		1.91853	1.10247	2.20422	3.30629	4.404	5.50348	1.10101	2.20422	3.30629	4.404	5.50348
2.25865	0.97019	1.94445	2.80452	3.73225	4.76738	5.83297		2.25865	0.00285	1.1018	2.20354	3.30304	4.4033	5.50452		1.91945	1.10266	2.20422	3.30629	4.404	5.50348	1.10101	2.20422	3.30629	4.404	5.50348
2.25455	0.94085	1.91318	2.77464	3.71467	4.75781	5.82654		2.25455	0.00192	1.1019	2.20321	3.30351	4.4035	5.50486		1.9195	1.10271	2.20422	3.30629	4.404	5.50348	1.10101	2.20422	3.30629	4.404	5.50348
2.25045	0.9102	1.88084	2.74656	3.69939	4.75157	5.82306		2.25045	0.00345	1.10209	2.20402	3.30417	4.40384	5.50535		1.92038	1.10288	2.20422	3.30629	4.404	5.50348	1.10101	2.20422	3.30629	4.404	5.50348
2.24638	0.87882	1.84924	2.72172	3.68717	4.7474	5.82108		2.24638	0.00246	1.10178	2.20376	3.30391	4.40386	5.50537		1.9213	1.10312	2.20422	3.30629	4.404	5.50348	1.10101	2.20422	3.30629	4.404	5.50348
2.24231	0.8472	1.81945	2.70083	3.6799	4.74574	5.82209		2.24231	0.00292	1.10223	2.20415	3.30489	4.40416	5.50622		1.92223	1.10339	2.20422	3.30629	4.404	5.50348	1.10102	2.20422	3.30629	4.404	5.50348
2.23827	0.8145	1.79002	2.6821	3.67379	4.74699	5.82358		2.23827	0.00186	1.10209	2.20438	3.30471	4.40504	5.50652		1.92248	1.10353	2.20422	3.30629	4.404	5.50348	1.10102	2.20422	3.30629	4.404	5.50348
2.23423	0.78036	1.76166	2.66591	3.67149	4.74906	5.82605		2.23423	0.00299	1.10182	2.20468	3.30545	4.40541	5.50728		1.92315	1.10368	2.20422	3.30629	4.404	5.50348	1.10102	2.20422	3.30629	4.404	5.50348
2.23022	0.74789	1.73661	2.65258	3.67111	4.75282	5.82901		2.23022	0.00325	1.10266	2.20484	3.30499	4.4062	5.5079		1.92408	1.10402	2.20422	3.30629	4.404	5.50348	1.10102	2.20422	3.30629	4.404	5.50348
2.22621	0.71616	1.71299	2.64321	3.67302	4.75656	5.83151		2.22621	0.00312	1.10248	2.20552	3.30604	4.40648	5.50873		1.925	1.10439	2.20422	3.30629	4.404	5.50348	1.10102	2.20422	3.30629	4.404	5.50348
2.22222	0.6837	1.6901	2.63602	3.67645	4.75989	5.83349		2.22222	0.00358	1.10303	2.20555	3.30706	4.40704	5.50935		1.92547	1.1047	2.20422	3.30629	4.404	5.50348	1.10103	2.20422	3.30629	4.404	5.50348
2.21825	0.65388	1.6701	2.63026	3.68028	4.76155	5.83099		2.21825	0.00358	1.10295	2.20628	3.30711	4.40787	5.5095		1.92593	1.1048	2.20422	3.30629	4.404	5.50348	1.10103	2.20422	3.30629	4.404	5.50348
2.21429	0.62575	1.65303	2.62738	3.68524	4.76155	5.82852		2.21429	0.00385	1.1025	2.20695	3.30671	4.40844	5.51065		1.92685	1.10525	2.20422	3.30629	4.404	5.50348	1.10103	2.20422	3.30629	4.404	5.50348
2.21034	0.59798	1.63741	2.62629	3.68907	4.75907	5.82258		2.21034	0.00312	1.10308	2.20733	3.30886	4.40941	5.51079		1.92778	1.10576	2.20422	3.30629	4.404	5.50348	1.10103	2.20422	3.30629	4.404	5.50348
2.20641	0.57273	1.62433	2.62882	3.69366	4.75574	5.81663		2.20641	0.00305	1.10357	2.20805	3.30972	4.41021	5.51221		1.92846	1.10631	2.20422	3.30629	4.404	5.50348	1.10104	2.20422	3.30629	4.404	5.50348
2.20249	0.54869	1.61343	2.63134	3.69481	4.7495	5.8092		2.20249	0.00345	1.10359	2.20871	3.30991	4.41119	5.51344		1.9287	1.10636	2.20423	3.30629	4.404	5.50348	1.10104	2.20422	3.30629	4.404	5.50348
2.19858	0.52813	1.60543	2.63531	3.69518	4.742	5.80127		2.19858	0.00305	1.10347	2.20948	3.31159	4.41217	5.51506		1.92963	1.10693	2.20423	3.30629	4.404	5.50348	1.10104	2.20422	3.30629	4.404	5.50348
2.19469	0.50781	1.59852	2.63819	3.69135	4.73243	5.79335		2.19469	0.00405	1.10431	2.21052	3.31232	4.41346	5.51722		1.93055	1.10761	2.20423	3.30629	4.404	5.50348	1.10105	2.20422	3.30629	4.404	5.50348
2.19081	0.49171	1.5949	2.6425	3.68639	4.72493	5.78591		2.19081	0.00478	1.10526	2.21153	3.31395	4.41525	5.51921		1.93146	1.10836	2.20423	3.30629	4.404	5.50348	1.10105	2.20422	3.30629	4.404	5.50348
2.18695	0.47728	1.59271	2.64465	3.67913	4.71746	5.78146		2.18695	0.00312	1.10497	2.21214	3.31475	4.41683	5.5217		1.93148	1.10865	2.20423	3.30629	4.404	5.50348	1.10106	2.20422	3.30629	4.404	5.50348
2.1831	0.46501	1.59345	2.64647	3.67111	4.71247	5.78046		2.1831	0.00478	1.10559	2.21423	3.31579	4.42011	5.52476		1.9324	1.10918	2.20423	3.30629	4.404	5.50348	1.10106	2.20422	3.30629	4.404	5.50348
2.17926	0.4554	1.59561	2.64574	3.66155	4.70914	5.78146		2.17926	0.00365	1.10661	2.21409	3.31749	4.42382	5.52881		1.93333	1.11009	2.20423	3.30629	4.404	5.50348	1.10107	2.20422	3.30629	4.404	5.50348
2.17544	0.44878	1.59852	2.64215	3.65238	4.70789	5.7849		2.17544	0.00385	1.10753	2.21677	3.31864	4.42789	5.53382		1.93425	1.11108	2.20424	3.30629	4.404	5.50348	1.10107	2.20422	3.30629	4.404	5.50348
2.17163	0.44518	1.60362	2.63675	3.64359	4.71081	5.79234		2.17163	0.00418	1.10838	2.21727	3.32143	4.43326	5.54198		1.93448	1.11181	2.20424	3.30629	4.404	5.50348	1.10108	2.20422	3.30629	4.404	5.50348
2.16783	0.44506	1.60907	2.62882	3.63785	4.71702	5.80176		2.16783	0.00677	1.10933	2.21823	3.3235	4.44064	5.54962		1.93518	1.11217	2.20424	3.30629	4.404	5.50348	1.10108	2.20422	3.30629	4.404	5.50348
2.16405	0.4483	1.61414	2.61801	3.63327	4.72659	5.81712		2.16405	0.0065	1.1096	2.22005	3.32709	4.4498	5.56209		1.93611	1.11336	2.20425	3.30629	4.404	5.50348	1.10109	2.20422	3.30629	4.404	5.50348
2.16028	0.45612	1.61959	2.60576	3.63289	4.742	5.83644		2.16028	0.00597	1.11088	2.22245	3.33103	4.46212	5.57649		1.93703	1.11466	2.20425	3.30629	4.404	5.50348	1.1011	2.20422	3.30629	4.404	5.50348
2.15652	0.46743	1.62214	2.59354	3.6367	4.76073	5.85875		2.15652	0.00737	1.11247	2.22372	3.34049	4.47817	5.59254		1.9375	1.11608	2.20425	3.30629	4.404	5.50348	1.10112	2.20422	3.30629	4.404	5.50348
2.15278	0.48245	1.62359	2.5813	3.64396	4.7832	5.88503		2.15278	0.00903	1.114	2.2257	3.34298	4.49605	5.6171		1.93796	1.11608	2.20426	3.30629	4.404	5.50348	1.10112	2.20422	3.30629	4.404	5.50348
2.14905	0.50181	1.62143	2.57049	3.65581	4.81147	5.91623		2.14905	0.0081	1.11451	2.23053	3.35306	4.51781	5.63945		1.93888	1.11763	2.20426	3.30629	4.404	5.50348	1.10113	2.20422	3.30629	4.404	5.50348
2.14533	0.52525	1.61669	2.56185	3.67339	4.84436	5.95043		2.14533	0.01095	1.11546	2.23301	3.36455	4.54286	5.66803		1.93981	1.11932	2.20427	3.30629	4.404	5.50348	1.10114	2.20422	3.30629	4.404	5.50348
2.14162	0.55158	1.60943	2.55716	3.69518	4.87972	5.98463		2.14162	0.01268	1.11724	2.23696	3.37917	4.57051	5.69537		1.94053	1.12115	2.20428	3.30629	4.404	5.50348	1.10116	2.20422	3.30629	4.404	5.50348
2.13793	0.58019	1.59962	2.55645	3.72193	4.91509	6.01584		2.13793	0.01374	1.11969	2.24366	3.39802	4.59901	5.72365		1.94073	1.12179	2.20428	3.30629	4.404	5.50348	1.10117	2.20422	3.30629	4.404	5.50348
2.13425	0.61048	1.5858	2.56003	3.75367	4.94794	6.04061		2.13425	0.01593	1.11944	2.24792	3.41496	4.62789	5.75127		1.94166	1.12315	2.20429	3.30629	4.404	5.50348	1.10118	2.20422	3.30629	4.404	5.50348
2.13058	0.64006	1.57199	2.56761	3.78768	4.9754	6.05695		2.13058	0.01646	1.12236	2.25867	3.43753	4.65489	5.77904		1.94258	1.12531	2.20431	3.30629	4.404	5.50348	1.1012	2.20422	3.30629	4.404	5.50348
2.12693	0.66747	1.55782	2.58094	3.82169	4.99206	6.06192		2.12693	0.02197	1.12469	2.26743	3.46114	4.68166	5.80499		1.94351	1.12765	2.20432	3.30629	4.404	5.50348	1.10122	2.20422	3.30629	4.404	5.50348
2.12329	0.69211	1.54401	2.59857	3.8534	4.9962	6.05646		2.12329	0.02502	1.12504	2.27887	3.48151	4.70943	5.83204		1.94357	1.12931	2.20433	3.30629	4.404	5.50348	1.10124	2.20422	3.30629	4.404	5.50348
2.11966	0.71123	1.53094	2.6198	3.8794	4.9887	6.04357		2.11966	0.02423	1.12925	2.293	3.50507	4.74453	5.87287		1.94443	1.13017	2.20434	3.30629	4.404	5.50348	1.10124	2.20422	3.30629	4.404	5.50348
2.11604	0.72445	1.52149	2.64359	3.89468	4.97207	6.02623		2.11604	0.03338	1.13272	2.31369	3.52969	4.78391	5.92007		1.94536	1.13291	2.20437	3.30629	4.404	5.50348	1.10127	2.20422	3.30629	4.404	5.50348
2.11244	0.73275	1.5146	2.67167	3.90004	4.95001	6.00941		2.11244	0.0304	1.13796	2.33558	3.54942	4.83064	5.98361		1.94628	1.13585	2.20439	3.30629	4.404	5.50348	1.1013	2.20422	3.30629	4.404	5.50348
2.10884	0.73456	1.51096	2.7001	3.89505	4.92673	5.99502		2.10884	0.03584	1.14386	2.35644	3.57011	4.8844	6.06204		1.94662	1.13902	2.20439	3.30629	4.404	5.50348	1.10133	2.20422	3.30629	4.404	5.50348
2.10526	0.73095	1.51241	2.72856	3.88093	4.90966	5.99106		2.10526	0.0365	1.15241	2.37751	3.59102	4.94451	6.14182		1.94721	1.13908	2.20443	3.30629	4.404	5.50348	1.10133	2.20422	3.30629	4.404	5.50348
2.10169	0.72193	1.51713	2.75412	3.86029	4.89886	5.99453		2.10169	0.03783	1.15984	2.39452	3.61144	5.0352	6.22006		1.94813	1.14244	2.20446	3.30629	4.404	5.50348	1.10137	2.20422	3.30629	4.404	5.50348
2.09814	0.70822	1.52658	2.77464	3.83622	4.89676	6.00444		2.09814	0.04414	1.17014	2.41742	3.64552	5.12744	6.32741		1.94906	1.1461	2.2045	3.30629	4.404	5.50348	1.1014	2.20422	3.30629	4.404	5.50348
2.09459	0.69223	1.5393	2.78939	3.81443	4.90467	6.01931		2.09459	0.04447	1.18344	2.43863	3.68473	5.2252	6.41125		1.94969	1.15003	2.20452	3.30629	4.404	5.50348	1.10145	2.20422	3.30629	4.404	5.50348
2.09106	0.67348	1.55675	2.79805	3.79722	4.91923	6.03467		2.09106	0.04872	1.20138	2.45927	3.74258	5.31106	6.4757		1.94998	1.15159	2.20455	3.30629	4.404	5.50348	1.10146	2.20422	3.30629	4.404	5.50348
2.08754	0.65425	1.5789	2.79949	3.78843	4.94003	6.04656		2.08754	0.05316	1.2188	2.4848	3.81603	5.37279	6.5		1.95091	1.15424	2.20461	3.30629	4.404	5.50348	1.10149	2.20422	3.30629	4.404	5.50348
2.08403	0.63465	1.60471	2.7948	3.78768	4.95836	6.04458		2.08403	0.0598	1.23624	2.51173	3.89686	5.4	6.49332		1.95183	1.15875	2.20468	3.30629	4.404	5.50348	1.10154	2.20422	3.30629	4.404	5.50348
2.08054	0.61733	1.6316	2.78507	3.79532	4.96749	6.02623		2.08054	0.06352	1.25796	2.54625	3.99542	5.391	6.44077		1.95276	1.16356	2.20473	3.30629	4.404	5.50348	1.1016	2.20422	3.30629	4.404	5.50348
2.07705	0.60255	1.66174	2.77247	3.8106	4.96416	5.99005		2.07705	0.07062	1.28564	2.57996	4.08818	5.33999	6.35596		1.95276	1.16737	2.20475	3.30629	4.404	5.50348	1.10164	2.20422	3.30629	4.404	5.50348
2.07358	0.59173	1.68972	2.75843	3.8278	4.94088	5.93952		2.07358	0.08595	1.31216	2.62894	4.18176	5.25637	6.24633		1.95368	1.16869	2.20484	3.30629	4.404	5.50348	1.10166	2.20422	3.30629	4.404	5.50348
2.07012	0.58644	1.71589	2.74727	3.84423	4.90134	5.88006		2.07012	0.09756	1.34181	2.67601	4.24985	5.15017	6.13498		1.95461	1.17415	2.20494	3.30629	4.404	5.50348	1.10172	2.20422	3.30629	4.404	5.50348
2.06667	0.58764	1.73697	2.74008	3.8534	4.84768	5.81663		2.06667	0.11475	1.37048	2.75081	4.29798	5.03567	6.01503		1.95553	1.17996	2.20506	3.30629	4.404	5.50348	1.10179	2.20422	3.30629	4.404	5.50348
2.06323	0.59605	1.75514	2.7372	3.84997	4.78194	5.75272		2.06323	0.13586	1.40051	2.82178	4.3	4.92325	5.91754		1.95584	1.18613	2.20508	3.30629	4.404	5.50348	1.10187	2.20422	3.30629	4.404	5.50348
2.0598	0.61072	1.76604	2.74043	3.83392	4.72079	5.70118		2.0598	0.16095	1.42931	2.90156	4.28159	4.82387	5.83022		1.95646	1.18698	2.2052	3.30629	4.404	5.50348	1.10188	2.20422	3.30629	4.404	5.50348
2.05638	0.6332	1.77111	2.74727	3.80105	4.65753	5.65458		2.05638	0.19373	1.46549	2.98764	4.2146	4.73684	5.76598		1.95738	1.19268	2.20535	3.30629	4.404	5.50348	1.10196	2.20422	3.30629	4.404	5.50348
2.05298	0.66278	1.77331	2.75591	3.75672	4.60512	5.61941		2.05298	0.23522	1.49943	3.06711	4.13654	4.66815	5.70613		1.95831	1.19961	2.20553	3.30629	4.404	5.50348	1.10205	2.20422	3.30629	4.404	5.50348
2.04959	0.69933	1.77147	2.76455	3.70282	4.5606	5.59216		2.04959	0.26528	1.54943	3.12185	4.03773	4.61511	5.66099		1.95893	1.20694	2.20563	3.30629	4.404	5.50348	1.10215	2.20422	3.30629	4.404	5.50348
2.0462	0.74044	1.7675	2.76745	3.64589	4.52731	5.57232		2.0462	0.31645	1.59507	3.17116	3.93638	4.57089	5.6295		1.95923	1.21095	2.20573	3.30629	4.404	5.50348	1.1022	2.20422	3.30629	4.404	5.50348
2.04283	0.78625	1.76349	2.76419	3.58741	4.50028	5.55797		2.04283	0.36955	1.65276	3.19672	3.83965	4.53536	5.60382		1.96016	1.21468	2.20596	3.30629	4.404	5.50348	1.10225	2.20422	3.30629	4.404	5.50348
2.03947	0.83157	1.76095	2.75124	3.53696	4.48196	5.54754		2.03947	0.42603	1.71215	3.2	3.73926	4.50829	5.58358		1.96108	1.22284	2.20623	3.30629	4.404	5.50348	1.10237	2.20422	3.30629	4.404	5.50348
2.03612	0.87473	1.7584	2.72783	3.49226	4.46781	5.53913		2.03612	0.48205	1.78328	3.17057	3.65893	4.48742	5.56558		1.96201	1.23143	2.20651	3.30629	4.404	5.50348	1.1025	2.20422	3.30629	4.404	5.50348
2.03279	0.91608	1.75804	2.69326	3.45326	4.45783	5.53416		2.03279	0.54623	1.85493	3.11977	3.5921	4.46995	5.55407		1.96203	1.23981	2.20653	3.30629	4.404	5.50348	1.10262	2.20422	3.30629	4.404	5.50348
2.02946	0.94939	1.75768	2.65149	3.42345	4.44992	5.52874		2.02946	0.61054	1.926	3.05212	3.54177	4.45606	5.54322		1.96293	1.24046	2.20687	3.30629	4.404	5.50348	1.10263	2.20422	3.30629	4.404	5.50348
2.02614	0.97403	1.75623	2.6047	3.40129	4.44412	5.52575		2.02614	0.67897	1.97957	2.96762	3.49459	4.44705	5.53714		1.96386	1.24994	2.20726	3.30629	4.404	5.50348	1.10278	2.20422	3.30629	4.404	5.50348
2.02284	0.99147	1.75187	2.55322	3.38295	4.43913	5.52328		2.02284	0.7308	2.04092	2.88841	3.45945	4.43871	5.52819		1.96478	1.25988	2.20769	3.3063	4.404	5.50348	1.10294	2.20422	3.30629	4.404	5.50348
2.01954	1	1.74387	2.50388	3.36918	4.43746	5.52328		2.01954	0.80182	2.07333	2.79746	3.43085	4.43201	5.52424		1.96513	1.27027	2.20786	3.3063	4.404	5.50348	1.10311	2.20422	3.30629	4.404	5.50348
2.01626	1.00048	1.73006	2.45815	3.35886	4.43496	5.52179		2.01626	0.8431	2.09575	2.7146	3.40685	4.42566	5.51955		1.96571	1.27396	2.20819	3.3063	4.404	5.50348	1.10317	2.20422	3.30629	4.404	5.50348
2.01299	0.99303	1.70899	2.41638	3.35237	4.4337	5.52179		2.01299	0.91452	2.1	2.63493	3.38842	4.42153	5.51578		1.96663	1.28114	2.20874	3.3063	4.404	5.50348	1.1033	2.20422	3.30629	4.404	5.50348
2.00972	0.97812	1.68029	2.37893	3.34511	4.43204	5.5203		2.00972	0.94352	2.07639	2.56551	3.37446	4.41783	5.513		1.96756	1.29247	2.20937	3.30631	4.404	5.50348	1.10349	2.20422	3.30629	4.404	5.50348
2.00647	0.9572	1.64722	2.34833	3.34053	4.43078	5.51932		2.00647	0.98739	2.02249	2.51299	3.36011	4.41428	5.51084		1.96825	1.30427	2.20991	3.30631	4.404	5.50348	1.10371	2.20422	3.30629	4.404	5.50348
2.00323	0.92955	1.60833	2.32204	3.33669	4.42997	5.5203		2.00323	1	1.97321	2.45748	3.35128	4.41148	5.50886		1.96849	1.31368	2.21008	3.30631	4.404	5.50348	1.10388	2.20422	3.30629	4.404	5.50348
2	0.89685	1.56582	2.29901	3.33364	4.42912	5.5188		2	0.98387	1.90809	2.42016	3.34216	4.40944	5.50782		1.96941	1.31655	2.21087	3.30632	4.404	5.50348	1.10394	2.20422	3.30629	4.404	5.50348
1.99678	0.86055	1.52222	2.28136	3.33096	4.42871	5.51832		1.99678	0.97491	1.84482	2.38054	3.3354	4.40785	5.50623		1.97034	1.3293	2.21175	3.30633	4.404	5.50348	1.10418	2.20422	3.30629	4.404	5.50348
1.99357	0.81943	1.47788	2.26661	3.32905	4.42746	5.51734		1.99357	0.93582	1.77203	2.35559	3.32875	4.40629	5.50529		1.97126	1.34251	2.21274	3.30633	4.404	5.50348	1.10445	2.20422	3.30629	4.404	5.50348
1.99037	0.77639	1.43428	2.25507	3.32677	4.42664	5.51734		1.99037	0.88345	1.69809	2.33145	3.32503	4.40512	5.50404		1.97138	1.35619	2.21296	3.30633	4.404	5.50348	1.10473	2.20422	3.30629	4.404	5.50348
1.98718	0.73359	1.39578	2.24679	3.32562	4.42664	5.51734		1.98718	0.83195	1.63055	2.30892	3.32046	4.40431	5.50345		1.97219	1.35907	2.21384	3.30635	4.404	5.50348	1.10479	2.20422	3.30629	4.404	5.50348
1.984	0.68995	1.3587	2.23995	3.32447	4.42664	5.51682		1.984	0.78012	1.56949	2.29206	3.31741	4.40369	5.50283		1.97311	1.37032	2.21507	3.30636	4.404	5.50348	1.10503	2.20422	3.30629	4.404	5.50348
1.98083	0.64571	1.32491	2.2324	3.32294	4.42498	5.51585		1.98083	0.70459	1.5133	2.27825	3.31477	4.40306	5.50241		1.97404	1.38489	2.21644	3.30637	4.404	5.50348	1.10535	2.20422	3.30629	4.404	5.50348
1.97767	0.60291	1.29548	2.22773	3.32179	4.42372	5.51484		1.97767	0.64625	1.46192	2.26876	3.31356	4.40248	5.50209		1.97452	1.3999	2.21741	3.30637	4.404	5.50348	1.1057	2.20422	3.30629	4.404	5.50348
1.97452	0.56143	1.27005	2.22376	3.32141	4.42372	5.51536		1.97452	0.57662	1.4148	2.25505	3.31017	4.40215	5.50161		1.97496	1.40995	2.21795	3.30639	4.404	5.50348	1.10593	2.20422	3.30629	4.404	5.50348
1.97138	0.51924	1.24681	2.2198	3.31989	4.42331	5.51484		1.97138	0.51968	1.37648	2.24684	3.30862	4.40177	5.50137		1.97589	1.41533	2.21964	3.30642	4.404	5.50348	1.10606	2.20422	3.30629	4.404	5.50348
1.96825	0.47848	1.22718	2.21727	3.31989	4.42372	5.51435		1.96825	0.46977	1.3365	2.2394	3.30727	4.40145	5.50126		1.97681	1.43116	2.22149	3.30644	4.404	5.50348	1.10646	2.20422	3.30629	4.404	5.50348
1.96513	0.43905	1.21118	2.21439	3.31873	4.42331	5.51435		1.96513	0.41647	1.30789	2.23329	3.30597	4.40131	5.50119		1.97767	1.44739	2.22355	3.30645	4.404	5.50348	1.10687	2.20422	3.30629	4.404	5.50348
1.96203	0.39926	1.1963	2.2126	3.31798	4.42165	5.51387		1.96203	0.37785	1.27994	2.2277	3.30584	4.40107	5.50077		1.97774	1.46397	2.22379	3.30648	4.404	5.50348	1.10732	2.20422	3.30629	4.404	5.50348
1.95893	0.36199	1.18468	2.21116	3.31836	4.42165	5.51435		1.95893	0.33849	1.25523	2.22416	3.30478	4.4009	5.5008		1.97866	1.46587	2.22581	3.30651	4.404	5.50348	1.10737	2.20422	3.30629	4.404	5.50348
1.95584	0.32628	1.17413	2.20972	3.31798	4.42165	5.51338		1.95584	0.29309	1.23682	2.2201	3.30397	4.40082	5.50084		1.97959	1.4809	2.22829	3.30656	4.404	5.50348	1.10779	2.20422	3.30629	4.404	5.50348
1.95276	0.29154	1.16506	2.2079	3.31758	4.42121	5.51338		1.95276	0.25599	1.21911	2.21721	3.30333	4.40071	5.50077		1.98051	1.49815	2.23103	3.30659	4.404	5.50348	1.10829	2.20422	3.30629	4.404	5.50348
1.94969	0.25944	1.15632	2.20647	3.31683	4.41999	5.51286		1.94969	0.23249	1.20329	2.21508	3.30295	4.4006	5.50061		1.98083	1.51568	2.23274	3.30662	4.404	5.50348	1.10882	2.20422	3.30629	4.404	5.50348
1.94662	0.2295	1.14941	2.2054	3.31605	4.41955	5.51286		1.94662	0.20422	1.18905	2.21276	3.30277	4.40057	5.50077		1.98144	1.52604	2.23402	3.30668	4.404	5.50348	1.10914	2.20422	3.30629	4.404	5.50348
1.94357	0.20185	1.1436	2.20467	3.31568	4.41914	5.51237		1.94357	0.18464	1.18061	2.21107	3.3022	4.40043	5.50061		1.98236	1.53348	2.2373	3.30676	4.404	5.50348	1.10938	2.20422	3.30629	4.404	5.50348
1.94053	0.17648	1.13815	2.20396	3.31568	4.41955	5.51237		1.94053	0.16606	1.16634	2.20967	3.30225	4.40048	5.50038		1.98329	1.55151	2.24087	3.30685	4.404	5.50348	1.10997	2.20422	3.30629	4.404	5.50348
1.9375	0.15437	1.13417	2.20396	3.31568	4.41914	5.51189		1.9375	0.13546	1.15652	2.20819	3.30179	4.40044	5.50051		1.984	1.56973	2.24477	3.30685	4.404	5.50348	1.1106	2.20422	3.30629	4.404	5.50348
1.93448	0.13345	1.12908	2.20288	3.3153	4.41832	5.51189		1.93448	0.12338	1.15014	2.20689	3.30158	4.40031	5.50042		1.98421	1.58811	2.24503	3.30695	4.404	5.50348	1.11127	2.20422	3.30629	4.404	5.50348
1.93146	0.11482	1.12581	2.20252	3.31453	4.41914	5.5114		1.93146	0.11157	1.14438	2.20607	3.30158	4.40033	5.50023		1.98514	1.5893	2.24901	3.30707	4.404	5.50348	1.11131	2.20422	3.30629	4.404	5.50348
1.92846	0.09882	1.12253	2.20144	3.31378	4.41832	5.51088		1.92846	0.10261	1.13891	2.20523	3.30151	4.40022	5.50038		1.98606	1.60661	2.25362	3.30722	4.40401	5.50348	1.11197	2.20422	3.30629	4.404	5.50348
1.92547	0.08488	1.11853	2.20106	3.313	4.41748	5.50939		1.92547	0.0896	1.13538	2.20498	3.30156	4.40025	5.50044		1.98699	1.62519	2.25862	3.30731	4.40401	5.50348	1.11271	2.20422	3.30629	4.404	5.50348
1.92248	0.07249	1.116	2.20035	3.3134	4.41581	5.50841		1.92248	0.07865	1.13111	2.20435	3.30115	4.40026	5.50027		1.98718	1.64381	2.26158	3.30739	4.40401	5.50348	1.11349	2.20422	3.30629	4.404	5.50348
1.9195	0.06179	1.11417	2.2	3.313	4.41622	5.50939		1.9195	0.06995	1.12729	2.20366	3.30144	4.40022	5.5004		1.98791	1.65418	2.26402	3.30758	4.40401	5.50348	1.11394	2.20422	3.30629	4.404	5.50348
1.91654	0.05302	1.112	2.20035	3.313	4.41622	5.5099		1.91654	0.05887	1.1251	2.20331	3.30095	4.40023	5.50033		1.98884	1.66243	2.26986	3.30781	4.40401	5.50348	1.11431	2.20422	3.30629	4.404	5.50348
1.91358	0.04533	1.11091	2.20035	3.31262	4.41581	5.51039		1.91358	0.05217	1.12229	2.20285	3.30105	4.40022	5.50026		1.98976	1.68099	2.27615	3.30808	4.40401	5.50349	1.11517	2.20422	3.30629	4.404	5.50348
1.91063	0.03895	1.11017	2.20106	3.313	4.41581	5.5114		1.91063	0.04799	1.11817	2.20314	3.30094	4.4002	5.50023		1.99037	1.69946	2.28292	3.30809	4.40401	5.50349	1.11607	2.20422	3.30629	4.404	5.50348
1.90769	0.03355	1.10872	2.20106	3.31262	4.41541	5.5114		1.90769	0.04394	1.1166	2.20269	3.30085	4.40016	5.50025		1.99069	1.71778	2.28335	3.30838	4.40402	5.50349	1.11702	2.20422	3.30629	4.404	5.50348
1.90476	0.0285	1.10726	2.20071	3.31147	4.41541	5.51039		1.90476	0.0363	1.11534	2.20169	3.30085	4.40014	5.50027		1.99161	1.71888	2.29019	3.30874	4.40402	5.50349	1.11708	2.20422	3.30629	4.404	5.50348
1.90184	0.02453	1.10691	2.20106	3.31147	4.415	5.5114		1.90184	0.03544	1.11342	2.20173	3.30074	4.40016	5.5002		1.99254	1.73591	2.29799	3.30915	4.40403	5.50349	1.11801	2.20422	3.30629	4.404	5.50348
1.89893	0.0208	1.10545	2.20071	3.31072	4.41374	5.51039										1.99346	1.75379	2.30632	3.30941	4.40403	5.50349	1.11905	2.20422	3.30629	4.404	5.50348
1.89602	0.01767	1.10474	2.20071	3.30994	4.4129	5.5099										1.99357	1.77139	2.31138	3.30962	4.40403	5.5035	1.12014	2.20422	3.30629	4.404	5.50348
1.89313	0.01503	1.10436	2.20071	3.30957	4.4129	5.51039										1.99439	1.78137	2.31523	3.31016	4.40404	5.5035	1.12079	2.20422	3.30629	4.404	5.50348
1.89024	0.01311	1.104	2.20071	3.30957	4.4129	5.5099										1.99531	1.78864	2.32471	3.31078	4.40405	5.5035	1.12128	2.20422	3.30629	4.404	5.50348
1.88737	0.01106	1.10329	2.20035	3.30919	4.41208	5.5099										1.99624	1.8055	2.3348	3.31148	4.40406	5.5035	1.12246	2.20422	3.30629	4.404	5.50348
1.8845	0.0095	1.10291	2.20071	3.30842	4.41208	5.5099										1.99678	1.82192	2.34551	3.31156	4.40406	5.50351	1.1237	2.20422	3.30629	4.404	5.50348
1.88164	0.0083	1.10291	2.20071	3.30804	4.41167	5.5089										1.99716	1.83784	2.34664	3.31229	4.40407	5.50352	1.12498	2.20422	3.30629	4.404	5.50348
1.87879	0.00722	1.10219	2.20071	3.30726	4.41208	5.50792										1.99809	1.83944	2.35685	3.3132	4.40409	5.50352	1.12512	2.20422	3.30629	4.404	5.50348
1.87595	0.00626	1.10183	2.20106	3.30726	4.41167	5.50841										1.99902	1.85322	2.36884	3.31424	4.40411	5.50353	1.12632	2.20422	3.30629	4.404	5.50348
1.87311	0.00553	1.10183	2.20071	3.30726	4.41082	5.50792										1.99994	1.86801	2.38149	3.31498	4.40411	5.50353	1.12771	2.20422	3.30629	4.404	5.50348
1.87029	0.00469	1.10145	2.20071	3.30651	4.41082	5.50792										2	1.88217	2.38994	3.31542	4.40414	5.50355	1.12915	2.20423	3.30629	4.404	5.50348
1.86747	0.00409	1.1011	2.20071	3.30614	4.40998	5.50841										2.00087	1.89088	2.3948	3.31675	4.40416	5.50356	1.1301	2.20423	3.30629	4.404	5.50348
1.86466	0.00361	1.10074	2.20071	3.30536	4.41042	5.5074										2.00179	1.89564	2.4088	3.31825	4.4042	5.50358	1.13065	2.20423	3.30629	4.404	5.50348
1.86186	0.00337	1.1011	2.20071	3.30536	4.40957	5.50692										2.00272	1.90839	2.42347	3.31994	4.40423	5.50358	1.1322	2.20423	3.30629	4.404	5.50348
1.85907	0.00277	1.10074	2.2	3.30461	4.40916	5.50643										2.00323	1.92037	2.43881	3.32029	4.40424	5.5036	1.1338	2.20423	3.30629	4.404	5.50348
1.85629	0.00241	1.10074	2.20071	3.30461	4.40916	5.50643										2.00364	1.93154	2.4418	3.32184	4.40429	5.50363	1.13545	2.20423	3.30629	4.404	5.50348
1.85351	0.00205	1.10036	2.2	3.30383	4.40791	5.50594										2.00457	1.93356	2.45484	3.32396	4.40435	5.50366	1.13577	2.20423	3.30629	4.404	5.50348
1.85075	0.0018	1.10074	2.20035	3.30346	4.40791	5.50542										2.00549	1.94186	2.47153	3.32633	4.40442	5.50369	1.13716	2.20424	3.30629	4.404	5.50348
1.84799	0.00144	1.10036	2.20035	3.30308	4.40791	5.50494										2.00642	1.9513	2.48888	3.32829	4.40444	5.5037	1.13892	2.20424	3.30629	4.404	5.50348
1.84524	0.00132	1.1	2.2	3.3023	4.40709	5.50445										2.00647	1.95983	2.50233	3.32898	4.40451	5.50374	1.14073	2.20424	3.30629	4.404	5.50348
1.8425	0.00109	1.1	2.20035	3.3023	4.40709	5.50494										2.00734	1.96561	2.50687	3.33192	4.40461	5.5038	1.14213	2.20424	3.30629	4.404	5.50348
1.83976	0.00132	1.10074	2.20035	3.30308	4.4075	5.50494										2.00827	1.96741	2.52549	3.33518	4.40473	5.50386	1.1426	2.20425	3.30629	4.404	5.50348
1.83704	0.00121	1.10074	2.20071	3.30268	4.40709	5.50494										2.00919	1.97403	2.54471	3.3388	4.40483	5.50389	1.14451	2.20425	3.30629	4.404	5.50348
1.83432	0.000961213	1.10036	2.20035	3.30193	4.40665	5.50445										2.00972	1.97965	2.56451	3.34005	4.40487	5.50394	1.14648	2.20426	3.30629	4.404	5.50348
1.83161	0.00109	1.10036	2.20071	3.3023	4.40665	5.50445										2.01012	1.98426	2.57103	3.34279	4.40503	5.50403	1.14849	2.20426	3.30629	4.404	5.50348
1.82891	0.000961213	1.1	2.20071	3.30153	4.40624	5.50396										2.01104	1.98553	2.58485	3.3472	4.40523	5.50414	1.14915	2.20427	3.30629	4.404	5.50348
1.82622	0.000724849	1.10036	2.20071	3.30153	4.40543	5.50396										2.01197	1.98784	2.6057	3.35204	4.40545	5.50425	1.15055	2.20428	3.30629	4.404	5.50348
1.82353	0.000724849	1.1	2.20071	3.30115	4.40543	5.50396										2.01289	1.99038	2.62702	3.35684	4.40553	5.50427	1.15266	2.20429	3.30629	4.404	5.50348
1.82085	0.000843031	1.10036	2.20106	3.30078	4.40543	5.50344										2.01299	1.99186	2.64675	3.35735	4.40572	5.50442	1.15481	2.20431	3.30629	4.404	5.50348
1.81818	0.000843031	1.10074	2.20144	3.30153	4.40499	5.50396										2.01382	1.9923	2.64877	3.36316	4.40603	5.50459	1.1568	2.20431	3.30629	4.404	5.50348
1.81552	0.000606667	1.10036	2.20144	3.30078	4.40499	5.50344										2.01474	1.9923	2.67088	3.3695	4.40639	5.5048	1.15701	2.20432	3.30629	4.404	5.50348
1.81287	0.000724849	1.10036	2.20144	3.30078	4.40417	5.50296										2.01567	1.99167	2.69332	3.37641	4.40676	5.50491	1.15924	2.20434	3.30629	4.404	5.50348
1.81022	0.000480606	1.10074	2.20144	3.30115	4.40458	5.50296										2.01626	1.98999	2.71602	3.38012	4.4068	5.50504	1.16151	2.20437	3.30629	4.404	5.50348
1.80758	0.000606667	1.10036	2.20144	3.30078	4.40417	5.50247										2.01659	1.98726	2.72755	3.38393	4.40728	5.50532	1.16382	2.20438	3.30629	4.404	5.50348
1.80495	0.000480606	1.1011	2.20144	3.30153	4.40376	5.50296										2.01752	1.98549	2.73893	3.39207	4.40784	5.50564	1.165	2.20439	3.30629	4.404	5.50348
1.80233	0.000606667	1.10074	2.20179	3.30078	4.40333	5.50296										2.01844	1.98349	2.76197	3.40087	4.40848	5.50602	1.16617	2.20443	3.30629	4.404	5.50348
1.79971	0.000480606	1.10036	2.20106	3.3	4.40251	5.50198										2.01937	1.97869	2.78507	3.41037	4.40884	5.50607	1.16854	2.20446	3.30629	4.404	5.50348
1.7971	0.000480606	1.10036	2.20179	3.3004	4.40251	5.50146										2.01954	1.97289	2.80818	3.41148	4.40922	5.50646	1.17094	2.20451	3.30629	4.404	5.50348
1.7945	0.000362424	1.10036	2.20144	3.3004	4.40251	5.50198										2.02029	1.96609	2.81076	3.4206	4.41006	5.50697	1.17336	2.20451	3.30629	4.404	5.50348
1.79191	0.000362424	1.10074	2.20144	3.30078	4.40251	5.50198										2.02122	1.96527	2.8312	3.43157	4.41102	5.50755	1.17363	2.20456	3.30629	4.404	5.50348
1.78932	0.000362424	1.10036	2.20106	3.3004	4.40166	5.50146										2.02214	1.95833	2.85406	3.44332	4.41212	5.50803	1.17581	2.20462	3.30629	4.404	5.50348
1.78674	0.000244243	1.10036	2.20071	3.3	4.40085	5.50049										2.02284	1.94963	2.87669	3.45243	4.41226	5.50822	1.17827	2.20469	3.30629	4.404	5.50348
1.78417	0.000244243	1.10074	2.20106	3.3	4.40125	5.50146										2.02307	1.94003	2.89305	3.45588	4.41338	5.50899	1.18074	2.20474	3.30629	4.404	5.50348
1.78161	0.000126061	1.10036	2.20144	3.3	4.40085	5.50049										2.02399	1.93244	2.89899	3.46925	4.4148	5.50987	1.18256	2.20476	3.30629	4.404	5.50348
1.77905	0.000244243	1.10036	2.20215	3.3	4.40125	5.50097										2.02492	1.92955	2.9209	3.48346	4.41641	5.51088	1.18323	2.20485	3.30629	4.404	5.50348
1.7765	0.000126061	1.10036	2.20179	3.3	4.40044	5.50049										2.02584	1.91822	2.94232	3.49853	4.41772	5.51128	1.18572	2.20496	3.30629	4.404	5.50348
1.77396	0	1.10074	2.20106	3.3	4.40044	5.5										2.02614	1.9061	2.96317	3.50422	4.41823	5.51203	1.18822	2.20508	3.30629	4.404	5.50348
1.77143	0	1.1011	2.20106	3.3	4.4	5.50049										2.02677	1.89322	2.97059	3.51445	4.42028	5.51333	1.19071	2.20512	3.30629	4.404	5.50348
																2.02769	1.88835	2.98336	3.53124	4.42258	5.5148	1.19162	2.20521	3.30629	4.404	5.50348
																2.02862	1.87962	3.00283	3.5489	4.42517	5.51647	1.1932	2.20537	3.30629	4.404	5.50348
																2.02946	1.86534	3.02147	3.56741	4.42618	5.51648	1.19567	2.20555	3.30629	4.404	5.50348
																2.02955	1.85044	3.03922	3.56755	4.42806	5.51835	1.19813	2.20575	3.30629	4.404	5.50348
																2.03047	1.83495	3.03935	3.58677	4.43128	5.52047	1.20057	2.20575	3.30629	4.404	5.50348
																2.0314	1.83483	3.056	3.60696	4.43488	5.52285	1.20059	2.20597	3.30629	4.404	5.50348
																2.03232	1.81893	3.07173	3.62796	4.43886	5.52458	1.20299	2.20623	3.30629	4.404	5.50348
																2.03279	1.80243	3.08635	3.64231	4.43889	5.52551	1.20537	2.20652	3.30629	4.404	5.50348
																2.03325	1.7855	3.0954	3.64972	4.44328	5.52848	1.20773	2.20673	3.30629	4.404	5.50348
																2.03417	1.77405	3.09979	3.67223	4.44816	5.5318	1.20927	2.20685	3.30629	4.404	5.50348
																2.0351	1.76818	3.11199	3.69542	4.45354	5.53548	1.21004	2.20721	3.30629	4.404	5.50348
																2.03602	1.75052	3.12288	3.71925	4.4574	5.53679	1.21231	2.20762	3.30629	4.404	5.50348
																2.03612	1.73259	3.13243	3.72727	4.45945	5.53957	1.21453	2.20808	3.30629	4.404	5.50348
																2.03695	1.71442	3.13529	3.74365	4.46593	5.54409	1.2167	2.20825	3.30629	4.404	5.50348
																2.03787	1.70836	3.14059	3.76857	4.47301	5.54907	1.2174	2.20859	3.30629	4.404	5.50348
																2.0388	1.69607	3.14732	3.79392	4.48074	5.55456	1.21881	2.20916	3.30629	4.404	5.50348
																2.03947	1.67758	3.15258	3.81963	4.48345	5.55462	1.22086	2.20979	3.30629	4.404	5.50348
																2.03972	1.65901	3.15635	3.81992	4.48915	5.56058	1.22284	2.21049	3.30629	4.404	5.50348
																2.04065	1.64039	3.15639	3.8456	4.49827	5.56718	1.22475	2.2105	3.30629	4.404	5.50348
																2.04157	1.64018	3.15862	3.87175	4.50814	5.57438	1.22477	2.21126	3.30629	4.404	5.50348
																2.0425	1.62177	3.15938	3.89797	4.5188	5.57983	1.22658	2.21211	3.30629	4.404	5.50348
																2.04283	1.6032	3.15861	3.91641	4.51892	5.58223	1.22833	2.21304	3.30629	4.404	5.50348
																2.04342	1.58472	3.15716	3.92417	4.53026	5.59075	1.23	2.21375	3.30629	4.404	5.50348
																2.04435	1.57179	3.15632	3.95022	4.54257	5.59999	1.23113	2.21407	3.30629	4.404	5.50348
																2.04527	1.56637	3.15253	3.97602	4.55575	5.60998	1.23158	2.21518	3.30629	4.404	5.50348
																2.0462	1.54818	3.14726	4.00145	4.56555	5.61428	1.23307	2.2164	3.30629	4.404	5.50348
																2.0462	1.53019	3.14052	4.0117	4.56981	5.62075	1.23447	2.21773	3.30629	4.404	5.50348
																2.04712	1.51244	3.13735	4.0264	4.58479	5.63233	1.23576	2.2183	3.30629	4.404	5.50348
																2.04805	1.50527	3.13234	4.05074	4.60068	5.64474	1.23626	2.21917	3.30629	4.404	5.50348
																2.04897	1.49495	3.12278	4.07435	4.6175	5.65802	1.23696	2.22073	3.30629	4.404	5.50348
																2.04959	1.47776	3.11187	4.09711	4.62464	5.65974	1.23804	2.22241	3.30629	4.404	5.50348
																2.0499	1.46089	3.09966	4.09989	4.63526	5.67218	1.23903	2.22422	3.30629	4.404	5.50348
																2.05082	1.44437	3.09805	4.11892	4.65394	5.68724	1.2399	2.22445	3.30629	4.404	5.50348
																2.05175	1.44233	3.08621	4.13964	4.67355	5.70321	1.24	2.22616	3.30629	4.404	5.50348
																2.05267	1.42822	3.07158	4.15917	4.69405	5.71758	1.24066	2.22825	3.30629	4.404	5.50348
																2.05298	1.41246	3.05584	4.17483	4.69668	5.72009	1.2413	2.23047	3.30629	4.404	5.50348
																2.0536	1.39711	3.04156	4.1774	4.71544	5.7379	1.24183	2.23249	3.30629	4.404	5.50348
																2.05452	1.38433	3.03905	4.19423	4.73767	5.75662	1.24219	2.23285	3.30629	4.404	5.50348
																2.05545	1.38218	3.02129	4.20956	4.7607	5.77625	1.24224	2.23537	3.30629	4.404	5.50348
																2.05637	1.36768	3.00263	4.22331	4.78098	5.78837	1.24254	2.23804	3.3063	4.404	5.50348
																2.05638	1.35364	2.98316	4.23072	4.78449	5.79676	1.24271	2.24087	3.3063	4.404	5.50348
																2.0573	1.34005	2.9712	4.23539	4.80898	5.81814	1.24277	2.24262	3.3063	4.404	5.50348
																2.05822	1.33216	2.96296	4.24574	4.8341	5.84034	1.24274	2.24384	3.3063	4.404	5.50348
																2.05915	1.32692	2.9421	4.25429	4.85979	5.86332	1.2427	2.24697	3.30631	4.404	5.50349
																2.0598	1.31426	2.92068	4.26099	4.87533	5.87156	1.24252	2.25025	3.30632	4.404	5.50349
																2.06007	1.30207	2.89877	4.2629	4.88595	5.88705	1.24222	2.25368	3.30633	4.404	5.50349
																2.061	1.29035	2.89099	4.26581	4.9125	5.91146	1.2418	2.25492	3.30633	4.404	5.50349
																2.06193	1.28635	2.87646	4.26871	4.93933	5.93648	1.24163	2.25725	3.30635	4.404	5.50349
																2.06285	1.2791	2.85383	4.26967	4.96635	5.96204	1.24127	2.26097	3.30637	4.404	5.5035
																2.06323	1.26833	2.83097	4.26869	4.97585	5.96507	1.24061	2.26481	3.3064	4.404	5.5035
																2.06378	1.25801	2.80794	4.26845	4.99345	5.98806	1.23985	2.26878	3.30641	4.404	5.5035
																2.0647	1.24816	2.80523	4.26578	5.0205	6.01445	1.23897	2.26925	3.30644	4.404	5.50351
																2.06563	1.24704	2.78484	4.26095	5.04738	6.04111	1.23886	2.27286	3.30649	4.404	5.50351
																2.06655	1.23877	2.76173	4.25424	5.07396	6.06517	1.23798	2.27705	3.30655	4.404	5.50352
																2.06667	1.22982	2.73869	4.24664	5.07706	6.06794	1.23689	2.28133	3.30663	4.404	5.50352
																2.06748	1.22131	2.71814	4.24568	5.10012	6.09482	1.23569	2.28524	3.30663	4.404	5.50354
																2.0684	1.21404	2.71579	4.23532	5.12572	6.12165	1.23453	2.2857	3.30674	4.404	5.50355
																2.06933	1.21322	2.69309	4.22322	5.15062	6.1483	1.23439	2.29012	3.30687	4.404	5.50357
																2.07012	1.20556	2.67066	4.20946	5.17226	6.1665	1.23299	2.29461	3.30703	4.404	5.50358
																2.07025	1.19831	2.64854	4.19905	5.17469	6.17464	1.23149	2.29912	3.30717	4.40401	5.50359
																2.07118	1.19145	2.63351	4.19412	5.1978	6.20055	1.22991	2.30224	3.30724	4.40401	5.50362
																2.0721	1.18694	2.6268	4.17728	5.21982	6.22589	1.22876	2.30365	3.3075	4.40401	5.50365
																2.07303	1.18497	2.60549	4.15904	5.24061	6.25054	1.22823	2.30818	3.30781	4.40401	5.50369
																2.07358	1.17887	2.58464	4.1395	5.25417	6.26243	1.22648	2.31269	3.3082	4.40402	5.50372
																2.07395	1.17312	2.56431	4.12939	5.26006	6.27435	1.22464	2.31716	3.30843	4.40402	5.50374
																2.07488	1.16772	2.55445	4.11877	5.27804	6.29721	1.22272	2.31934	3.30868	4.40402	5.5038
																2.0758	1.16517	2.54451	4.09696	5.29445	6.31897	1.22175	2.32156	3.30926	4.40403	5.50388
																2.07673	1.16265	2.5253	4.07419	5.30919	6.33952	1.22074	2.32588	3.30996	4.40404	5.50397
																2.07705	1.1579	2.50669	4.05057	5.31583	6.34568	1.21869	2.33009	3.3108	4.40405	5.504
																2.07765	1.15345	2.4887	4.04304	5.32216	6.35874	1.21657	2.33418	3.31109	4.40406	5.50407
																2.07858	1.14929	2.48321	4.02623	5.33328	6.3765	1.2144	2.33543	3.3118	4.40408	5.5042
																2.0795	1.14805	2.47136	4.00128	5.34247	6.39271	1.21371	2.33812	3.31299	4.4041	5.50435
																2.08043	1.14541	2.45467	3.97585	5.34969	6.40726	1.21218	2.34189	3.3144	4.40414	5.50453
																2.08054	1.14179	2.43866	3.95004	5.35153	6.4092	1.20991	2.34547	3.31605	4.40415	5.50456
																2.08135	1.13842	2.42331	3.94632	5.35487	6.42006	1.20759	2.34883	3.31631	4.40418	5.50475
																2.08228	1.13529	2.42117	3.92399	5.358	6.43103	1.20524	2.3493	3.31797	4.40423	5.505
																2.0832	1.13486	2.40865	3.8978	5.35904	6.44011	1.2049	2.35197	3.3202	4.4043	5.50529
																2.08403	1.13239	2.39467	3.87158	5.35799	6.44715	1.20285	2.35486	3.32277	4.40439	5.50564
																2.08413	1.12969	2.38135	3.84576	5.35767	6.44722	1.20043	2.35748	3.32567	4.4044	5.50564
																2.08505	1.1272	2.36887	3.84543	5.35486	6.45234	1.19799	2.3598	3.32571	4.4045	5.50605
																2.08598	1.12492	2.36871	3.81946	5.34967	6.45542	1.19556	2.35983	3.32905	4.40464	5.50652
																2.0869	1.1249	2.35673	3.79375	5.34246	6.45645	1.19553	2.36187	3.33282	4.40481	5.50706
																2.08754	1.12277	2.34539	3.7684	5.33338	6.45571	1.19305	2.36361	3.33707	4.40502	5.50758
																2.08783	1.12081	2.33469	3.74734	5.33326	6.45541	1.19057	2.36503	3.34103	4.40502	5.50769
																2.08875	1.119	2.32614	3.74349	5.32213	6.45232	1.18807	2.36598	3.3418	4.40528	5.50841
																2.08968	1.11759	2.32461	3.71909	5.30916	6.4472	1.18597	2.36612	3.34704	4.40561	5.50924
																2.0906	1.11734	2.31513	3.69526	5.29442	6.44007	1.18558	2.36688	3.35281	4.406	5.51018
																2.09106	1.11581	2.30624	3.67207	5.28067	6.43378	1.18309	2.3673	3.35912	4.4064	5.51093
																2.09153	1.11441	2.29791	3.65593	5.27801	6.43099	1.1806	2.36738	3.36396	4.40648	5.51125
																2.09246	1.11313	2.29229	3.64958	5.26002	6.42	1.17812	2.36723	3.36598	4.40706	5.51246
																2.09338	1.11228	2.29012	3.62781	5.24057	6.40719	1.17636	2.36711	3.37336	4.40775	5.51383
																2.09431	1.11196	2.28285	3.60682	5.21978	6.39264	1.17566	2.36651	3.38127	4.40858	5.51537
																2.09459	1.11089	2.27609	3.58664	5.20417	6.38314	1.17322	2.36557	3.38966	4.40926	5.51638
																2.09523	1.10991	2.2698	3.57497	5.19776	6.37642	1.1708	2.3643	3.3949	4.40956	5.51709
																2.09616	1.10902	2.26626	3.56728	5.17465	6.35865	1.1684	2.36338	3.39851	4.41072	5.51901
																2.09708	1.10853	2.26397	3.54878	5.15057	6.33943	1.16698	2.3627	3.40776	4.41208	5.52114
																2.09801	1.10821	2.25857	3.53113	5.12567	6.31887	1.16603	2.36079	3.41736	4.41367	5.5235
																2.09814	1.10748	2.25357	3.51434	5.11044	6.30826	1.16369	2.35858	3.42722	4.41474	5.52475
																2.09893	1.10681	2.24897	3.50637	5.10007	6.2971	1.16138	2.35608	3.43217	4.41551	5.5261
																2.09986	1.10621	2.24683	3.49842	5.07391	6.27424	1.15911	2.35475	3.43727	4.41764	5.52895
																2.10078	1.10593	2.24473	3.48336	5.04732	6.25043	1.158	2.35331	3.44741	4.42008	5.53206
																2.10169	1.10566	2.24083	3.46916	5.02044	6.22578	1.15688	2.35029	3.45753	4.42287	5.53545
																2.10171	1.10516	2.23726	3.45579	5.00709	6.21562	1.15469	2.34702	3.46753	4.42438	5.5369
																2.10263	1.10472	2.23399	3.45063	4.99339	6.20043	1.15254	2.34354	3.4715	4.42602	5.53912
																2.10356	1.10432	2.23275	3.44324	4.9663	6.17452	1.15043	2.34207	3.47728	4.42958	5.54309
																2.10448	1.10416	2.231	3.4315	4.93928	6.14818	1.1496	2.33985	3.48668	4.43356	5.54735
																2.10526	1.10395	2.22827	3.42053	4.91244	6.12153	1.14837	2.33599	3.49559	4.438	5.5519
																2.10541	1.10363	2.22578	3.41031	4.90168	6.11277	1.14636	2.33196	3.5039	4.43992	5.55346
																2.10633	1.10333	2.22352	3.40712	4.88589	6.0947	1.1444	2.32781	3.50647	4.4429	5.55676
																2.10726	1.10307	2.22283	3.40081	4.85973	6.06781	1.14249	2.32642	3.51149	4.4483	5.56191
																2.10818	1.10299	2.22147	3.39201	4.83405	6.04098	1.14187	2.32353	3.51825	4.45419	5.56734
																2.10884	1.10284	2.21962	3.38387	4.80893	6.01432	1.14063	2.31916	3.52409	4.46058	5.57305
																2.10911	1.10263	2.21794	3.37637	4.80085	6.00733	1.13882	2.31472	3.52891	4.46278	5.5746
																2.11003	1.10244	2.21642	3.37449	4.78444	5.98794	1.13706	2.31023	3.53	4.46748	5.57902
																2.11096	1.10227	2.21605	3.36946	4.76065	5.96192	1.13535	2.30904	3.53264	4.47486	5.58523
																2.11188	1.10223	2.21506	3.36312	4.73762	5.93636	1.13491	2.30571	3.53523	4.48271	5.59166
																2.11244	1.10212	2.21383	3.35731	4.71539	5.91134	1.1337	2.30118	3.53663	4.49099	5.59828
																2.11281	1.10199	2.21273	3.352	4.70967	5.90607	1.1321	2.29665	3.53682	4.49324	5.59972
																2.11373	1.10187	2.21174	3.35093	4.69401	5.88694	1.13056	2.29215	3.5367	4.49967	5.60507
																2.11466	1.10176	2.21154	3.34716	4.67351	5.86322	1.12907	2.29119	3.5358	4.50869	5.61198
																2.11558	1.10174	2.21086	3.34277	4.65391	5.84023	1.12875	2.2877	3.53358	4.518	5.61898
																2.11604	1.10167	2.21007	3.33877	4.63522	5.81804	1.12763	2.2833	3.53021	4.52752	5.62602
																2.11651	1.10159	2.20936	3.33516	4.63135	5.81418	1.12624	2.27898	3.52572	4.52958	5.62727
																2.11743	1.10152	2.20874	3.33456	4.61747	5.79667	1.12491	2.27475	3.52482	4.53717	5.63306
																2.11836	1.10145	2.20863	3.3319	4.60065	5.77616	1.12362	2.27401	3.5202	4.54687	5.64006
																2.11928	1.10144	2.20818	3.32896	4.58476	5.75654	1.1234	2.27062	3.51372	4.55651	5.64696
																2.11966	1.10139	2.20769	3.32632	4.56978	5.73782	1.12239	2.26659	3.50638	4.566	5.65371
																2.12021	1.10134	2.20725	3.32395	4.56722	5.73499	1.12121	2.26269	3.49829	4.56766	5.65474
																2.12113	1.1013	2.20687	3.3236	4.55572	5.72001	1.12008	2.25892	3.49697	4.57522	5.66026
																2.12206	1.10126	2.20681	3.32182	4.54255	5.70313	1.11899	2.25835	3.48956	4.58408	5.66656
																2.12299	1.10126	2.20653	3.31993	4.53024	5.68717	1.11883	2.25529	3.4803	4.59245	5.67255
																2.12329	1.10123	2.20623	3.31824	4.51878	5.67211	1.11795	2.25179	3.47065	4.60024	5.67818
																2.12391	1.1012	2.20596	3.31674	4.51707	5.66999	1.11696	2.24844	3.46071	4.60139	5.67897
																2.12484	1.10117	2.20573	3.31654	4.50812	5.65796	1.11602	2.24524	3.45924	4.60733	5.6834
																2.12576	1.10115	2.2057	3.31541	4.49825	5.64469	1.11512	2.24479	3.45061	4.61364	5.68817
																2.12669	1.10115	2.20553	3.31424	4.48913	5.63227	1.11499	2.2422	3.44047	4.61908	5.69244
																2.12693	1.10113	2.20535	3.3132	4.48073	5.6207	1.11426	2.2393	3.43038	4.62356	5.69617
																2.12761	1.10111	2.2052	3.31228	4.47955	5.61902	1.11344	2.23656	3.42045	4.62414	5.69668
																2.12854	1.1011	2.20506	3.31215	4.473	5.60994	1.11266	2.23397	3.41897	4.62703	5.69933
																2.12946	1.10108	2.20504	3.31148	4.46591	5.59995	1.11193	2.23359	3.41077	4.62943	5.70188
																2.13039	1.10108	2.20494	3.31077	4.45944	5.59071	1.11182	2.23153	3.4014	4.63073	5.7038
																2.13058	1.10107	2.20484	3.31015	4.45353	5.58219	1.11123	2.22924	3.39241	4.6309	5.70507
																2.13131	1.10106	2.20475	3.30961	4.45268	5.58081	1.11057	2.22709	3.38387	4.63083	5.70522
																2.13224	1.10105	2.20468	3.30953	4.44815	5.57434	1.10994	2.22508	3.38246	4.62995	5.70568
																2.13316	1.10105	2.20466	3.30915	4.44327	5.56714	1.10935	2.22476	3.37581	4.62789	5.70563
																2.13409	1.10104	2.20461	3.30874	4.43885	5.56055	1.10925	2.22321	3.36826	4.62475	5.7049
																2.13425	1.10104	2.20455	3.30838	4.43487	5.55453	1.10879	2.22147	3.36123	4.62058	5.70352
																2.13501	1.10103	2.2045	3.30808	4.43423	5.55337	1.10826	2.21986	3.35475	4.61977	5.70316
																2.13594	1.10103	2.20446	3.30802	4.43128	5.54905	1.10776	2.21837	3.3535	4.61543	5.70149
																2.13686	1.10102	2.20445	3.30781	4.42805	5.54406	1.10729	2.21808	3.34881	4.60939	5.69884
																2.13779	1.10102	2.20442	3.30758	4.42516	5.53955	1.1072	2.21699	3.3434	4.60252	5.69559
																2.13793	1.10102	2.20439	3.30739	4.42258	5.53546	1.10685	2.21572	3.33851	4.59494	5.69176
																2.13871	1.10102	2.20437	3.30722	4.42209	5.53451	1.10643	2.21456	3.33411	4.59332	5.69072
																2.13964	1.10102	2.20434	3.30718	4.42027	5.53178	1.10604	2.2135	3.33309	4.58674	5.68741
																2.14056	1.10101	2.20434	3.30707	4.41822	5.52847	1.10568	2.21325	3.33019	4.57802	5.68256
																2.14149	1.10101	2.20433	3.30695	4.41641	5.5255	1.10559	2.21252	3.32672	4.5689	5.67727
																2.14162	1.10101	2.20431	3.30684	4.4148	5.52284	1.10533	2.21164	3.32366	4.55948	5.67157
																2.14241	1.10101	2.20429	3.30675	4.41442	5.52207	1.10501	2.21083	3.32097	4.5571	5.66973
																2.14334	1.10101	2.20428	3.30673	4.41337	5.52046	1.10471	2.2101	3.32021	4.54988	5.66553
																2.14426	1.10101	2.20428	3.30668	4.41212	5.51834	1.10443	2.20989	3.31864	4.54019	5.65919
																2.14519	1.10101	2.20427	3.30661	4.41102	5.51646	1.10435	2.20944	3.31663	4.53051	5.6526
																2.14533	1.10101	2.20426	3.30656	4.41006	5.5148	1.10417	2.20885	3.31489	4.52094	5.64582
																2.14611	1.101	2.20426	3.30651	4.40978	5.5142	1.10392	2.20831	3.31341	4.518	5.64316
																2.14704	1.101	2.20425	3.3065	4.40921	5.51332	1.10369	2.20783	3.3129	4.51156	5.6389
																2.14796	1.101	2.20425	3.30648	4.40848	5.51202	1.10348	2.20765	3.31216	4.50244	5.63189
																2.14889	1.101	2.20425	3.30644	4.40784	5.51088	1.1034	2.20739	3.31109	4.49365	5.62485
																2.14905	1.101	2.20424	3.30642	4.40728	5.50987	1.10328	2.20701	3.31021	4.48524	5.61781
																2.14981	1.101	2.20424	3.30639	4.40709	5.50944	1.1031	2.20666	3.30946	4.4821	5.61448
																2.15074	1.101	2.20423	3.30638	4.4068	5.50899	1.10293	2.20636	3.30916	4.47725	5.61082
																2.15166	1.101	2.20423	3.30637	4.40638	5.50822	1.10277	2.20623	3.30885	4.46972	5.60393
																2.15259	1.101	2.20423	3.30636	4.40603	5.50755	1.1027	2.20609	3.30834	4.46268	5.59717
																2.15278	1.101	2.20423	3.30635	4.40572	5.50697	1.10263	2.20585	3.30793	4.45612	5.59058
																2.15352	1.101	2.20423	3.30633	4.40559	5.50666	1.10249	2.20563	3.30759	4.45319	5.58685
																2.15444	1.101	2.20423	3.30633	4.40545	5.50646	1.10236	2.20545	3.30742	4.45008	5.58418
																2.15537	1.101	2.20423	3.30633	4.40523	5.50602	1.10225	2.20535	3.30731	4.44453	5.57801
																2.15629	1.101	2.20423	3.30632	4.40503	5.50564	1.10219	2.20528	3.30709	4.43947	5.57208
																2.15652	1.101	2.20422	3.30631	4.40487	5.50532	1.10214	2.20514	3.30692	4.43489	5.56642
																2.15722	1.101	2.20422	3.30631	4.40478	5.50512	1.10204	2.20501	3.30678	4.43245	5.56263
																2.15814	1.101	2.20422	3.3063	4.40473	5.50504	1.10195	2.2049	3.3067	4.43077	5.56103
																2.15907	1.101	2.20422	3.3063	4.40461	5.5048	1.10187	2.20483	3.30666	4.42708	5.55593
																2.15999	1.101	2.20422	3.3063	4.40451	5.50459	1.10181	2.2048	3.30658	4.42381	5.55112
																2.16028	1.101	2.20422	3.3063	4.40442	5.50441	1.10179	2.20472	3.30651	4.42091	5.54662
																2.16092	1.101	2.20422	3.30629	4.40437	5.50429	1.10172	2.20465	3.30646	4.4191	5.5431
																2.16184	1.101	2.20422	3.30629	4.40435	5.50427	1.10165	2.20458	3.30642	4.41837	5.54241
																2.16277	1.101	2.20422	3.30629	4.40429	5.50414	1.1016	2.20454	3.30641	4.41614	5.53849
																2.16369	1.101	2.20422	3.30629	4.40424	5.50403	1.10155	2.20453	3.30638	4.41421	5.53487
																2.16405	1.101	2.20422	3.30629	4.4042	5.50394	1.10154	2.20448	3.30636	4.41255	5.53152
																2.16462	1.101	2.20422	3.30629	4.40417	5.50386	1.10149	2.20444	3.30634	4.41135	5.52852
																2.16554	1.101	2.20422	3.30629	4.40416	5.50386	1.10144	2.20441	3.30633	4.41112	5.52845
																2.16647	1.101	2.20422	3.30629	4.40413	5.5038	1.1014	2.20438	3.30633	4.4099	5.52565
																2.16739	1.101	2.20422	3.30629	4.40411	5.50374	1.10137	2.20438	3.30631	4.40887	5.52309
																2.16783	1.101	2.20422	3.30629	4.40409	5.5037	1.10136	2.20435	3.30631	4.40799	5.52077
																2.16832	1.101	2.20422	3.30629	4.40407	5.50366	1.10133	2.20433	3.3063	4.40727	5.51868
																2.16924	1.101	2.20422	3.30629	4.40407	5.50366	1.1013	2.20431	3.3063	4.40726	5.5184
																2.17017	1.101	2.20422	3.30629	4.40406	5.50363	1.10127	2.2043	3.3063	4.40665	5.51679
																2.17109	1.101	2.20422	3.30629	4.40405	5.5036	1.10124	2.2043	3.30629	4.40614	5.5151
																2.17163	1.101	2.20422	3.30629	4.40404	5.50358	1.10124	2.20429	3.30629	4.40572	5.51359
																2.17202	1.101	2.20422	3.30629	4.40403	5.50356	1.10122	2.20428	3.30629	4.40538	5.51225
																2.17294	1.101	2.20422	3.30629	4.40403	5.50356	1.1012	2.20427	3.30629	4.40534	5.51186
																2.17387	1.101	2.20422	3.30629	4.40403	5.50355	1.10118	2.20426	3.30629	4.4051	5.51106
																2.17479	1.101	2.20422	3.30629	4.40402	5.50353	1.10116	2.20426	3.30629	4.40487	5.51001
																2.17544	1.101	2.20422	3.30629	4.40402	5.50352	1.10115	2.20425	3.30629	4.40469	5.50909
																2.17572	1.101	2.20422	3.30629	4.40401	5.50352	1.10114	2.20425	3.30629	4.40454	5.50828
																2.17664	1.101	2.20422	3.30629	4.40401	5.50351	1.10113	2.20424	3.30629	4.4045	5.50791
																2.17757	1.101	2.20422	3.30629	4.40401	5.50351	1.10111	2.20424	3.30629	4.40442	5.50758
																2.17849	1.101	2.20422	3.30629	4.40401	5.5035	1.1011	2.20424	3.30629	4.40433	5.50696
																2.17926	1.101	2.20422	3.30629	4.40401	5.5035	1.1011	2.20423	3.30629	4.40425	5.50643
																2.17942	1.101	2.20422	3.30629	4.40401	5.5035	1.10109	2.20423	3.30629	4.40419	5.50597
																2.18034	1.101	2.20422	3.30629	4.404	5.50349	1.10108	2.20423	3.30629	4.40417	5.50569
																2.18127	1.101	2.20422	3.30629	4.404	5.50349	1.10107	2.20423	3.30629	4.40415	5.50558
																2.18219	1.101	2.20422	3.30629	4.404	5.50349	1.10107	2.20423	3.30629	4.40411	5.50524
																2.1831	1.101	2.20422	3.30629	4.404	5.50349	1.10106	2.20423	3.30629	4.40409	5.50495
																2.18312	1.101	2.20422	3.30629	4.404	5.50349	1.10106	2.20423	3.30629	4.40406	5.50471
																2.18404	1.101	2.20422	3.30629	4.404	5.50349	1.10105	2.20422	3.30629	4.40405	5.50451
																2.18497	1.101	2.20422	3.30629	4.404	5.50348	1.10105	2.20422	3.30629	4.40405	5.5045
																2.1859	1.101	2.20422	3.30629	4.404	5.50348	1.10104	2.20422	3.30629	4.40404	5.50433
																2.18682	1.101	2.20422	3.30629	4.404	5.50348	1.10104	2.20422	3.30629	4.40403	5.50418
																2.18695	1.101	2.20422	3.30629	4.404	5.50348	1.10104	2.20422	3.30629	4.40402	5.50405
																2.18775	1.101	2.20422	3.30629	4.404	5.50348	1.10103	2.20422	3.30629	4.40401	5.50395
																2.18867	1.101	2.20422	3.30629	4.404	5.50348	1.10103	2.20422	3.30629	4.40401	5.50393
																2.1896	1.101	2.20422	3.30629	4.404	5.50348	1.10103	2.20422	3.30629	4.40401	5.50386
																2.19052	1.101	2.20422	3.30629	4.404	5.50348	1.10102	2.20422	3.30629	4.40401	5.50379
																2.19081	1.101	2.20422	3.30629	4.404	5.50348	1.10102	2.20422	3.30629	4.40401	5.50373
																2.19145	1.101	2.20422	3.30629	4.404	5.50348	1.10102	2.20422	3.30629	4.404	5.50369
																2.19237	1.101	2.20422	3.30629	4.404	5.50348	1.10102	2.20422	3.30629	4.404	5.50367
																2.1933	1.101	2.20422	3.30629	4.404	5.50348	1.10102	2.20422	3.30629	4.404	5.50365
																2.19422	1.101	2.20422	3.30629	4.404	5.50348	1.10101	2.20422	3.30629	4.404	5.50361
																2.19469	1.101	2.20422	3.30629	4.404	5.50348	1.10101	2.20422	3.30629	4.404	5.50359
																2.19515	1.101	2.20422	3.30629	4.404	5.50348	1.10101	2.20422	3.30629	4.404	5.50357
																2.19607	1.101	2.20422	3.30629	4.404	5.50348	1.10101	2.20422	3.30629	4.404	5.50355
																2.197	1.101	2.20422	3.30629	4.404	5.50348	1.10101	2.20422	3.30629	4.404	5.50355
																2.19792	1.101	2.20422	3.30629	4.404	5.50348	1.10101	2.20422	3.30629	4.404	5.50353
																2.19858	1.101	2.20422	3.30629	4.404	5.50348	1.10101	2.20422	3.30629	4.404	5.50352
																2.19885	1.101	2.20422	3.30629	4.404	5.50348	1.10101	2.20422	3.30629	4.404	5.50351
																2.19977	1.101	2.20422	3.30629	4.404	5.50348	1.10101	2.20422	3.30629	4.404	5.50351
																2.2007	1.101	2.20422	3.30629	4.404	5.50348	1.10101	2.20422	3.30629	4.404	5.50351
																2.20162	1.101	2.20422	3.30629	4.404	5.50348	1.10101	2.20422	3.30629	4.404	5.5035
																2.20249	1.101	2.20422	3.30629	4.404	5.50348	1.101	2.20422	3.30629	4.404	5.5035
																2.20255	1.101	2.20422	3.30629	4.404	5.50348	1.101	2.20422	3.30629	4.404	5.50349
																2.20347	1.101	2.20422	3.30629	4.404	5.50348	1.101	2.20422	3.30629	4.404	5.50349
																2.2044	1.101	2.20422	3.30629	4.404	5.50348	1.101	2.20422	3.30629	4.404	5.50349
																2.20532	1.101	2.20422	3.30629	4.404	5.50348	1.101	2.20422	3.30629	4.404	5.50349
																2.20625	1.101	2.20422	3.30629	4.404	5.50348	1.101	2.20422	3.30629	4.404	5.50349
																2.20641	1.101	2.20422	3.30629	4.404	5.50348	1.101	2.20422	3.30629	4.404	5.50348
																2.20717	1.101	2.20422	3.30629	4.404	5.50348	1.101	2.20422	3.30629	4.404	5.50348
																2.2081	1.101	2.20422	3.30629	4.404	5.50348	1.101	2.20422	3.30629	4.404	5.50348
																2.20902	1.101	2.20422	3.30629	4.404	5.50348	1.101	2.20422	3.30629	4.404	5.50348
																2.20995	1.101	2.20422	3.30629	4.404	5.50348	1.101	2.20422	3.30629	4.404	5.50348
																2.21034	1.101	2.20422	3.30629	4.404	5.50348	1.101	2.20422	3.30629	4.404	5.50348
																2.21087	1.101	2.20422	3.30629	4.404	5.50348	1.101	2.20422	3.30629	4.404	5.50348
																2.2118	1.101	2.20422	3.30629	4.404	5.50348	1.101	2.20422	3.30629	4.404	5.50348
																2.21272	1.101	2.20422	3.30629	4.404	5.50348	1.101	2.20422	3.30629	4.404	5.50348
																2.21365	1.101	2.20422	3.30629	4.404	5.50348	1.101	2.20422	3.30629	4.404	5.50348
																2.21429	1.101	2.20422	3.30629	4.404	5.50348	1.101	2.20422	3.30629	4.404	5.50348
																2.21457	1.101	2.20422	3.30629	4.404	5.50348	1.101	2.20422	3.30629	4.404	5.50348
																2.2155	1.101	2.20422	3.30629	4.404	5.50348	1.101	2.20422	3.30629	4.404	5.50348
																2.21643	1.101	2.20422	3.30629	4.404	5.50348	1.101	2.20422	3.30629	4.404	5.50348
																2.21735	1.101	2.20422	3.30629	4.404	5.50348	1.101	2.20422	3.30629	4.404	5.50348
																2.21825	1.101	2.20422	3.30629	4.404	5.50348	1.101	2.20422	3.30629	4.404	5.50348
																2.21828	1.101	2.20422	3.30629	4.404	5.50348	1.101	2.20422	3.30629	4.404	5.50348
																2.2192	1.101	2.20422	3.30629	4.404	5.50348	1.101	2.20422	3.30629	4.404	5.50348
																2.22013	1.101	2.20422	3.30629	4.404	5.50348	1.101	2.20422	3.30629	4.404	5.50348
																2.22105	1.101	2.20422	3.30629	4.404	5.50348	1.101	2.20422	3.30629	4.404	5.50348
																2.22198	1.101	2.20422	3.30629	4.404	5.50348	1.101	2.20422	3.30629	4.404	5.50348
																2.22222	1.101	2.20422	3.30629	4.404	5.50348	1.101	2.20422	3.30629	4.404	5.50348
																2.2229	1.101	2.20422	3.30629	4.404	5.50348	1.101	2.20422	3.30629	4.404	5.50348
																2.22383	1.101	2.20422	3.30629	4.404	5.50348	1.101	2.20422	3.30629	4.404	5.50348
																2.22475	1.101	2.20422	3.30629	4.404	5.50348	1.101	2.20422	3.30629	4.404	5.50348
																2.22568	1.101	2.20422	3.30629	4.404	5.50348	1.101	2.20422	3.30629	4.404	5.50348
																2.22621	1.101	2.20422	3.30629	4.404	5.50348	1.101	2.20422	3.30629	4.404	5.50348
																2.2266	1.101	2.20422	3.30629	4.404	5.50348	1.101	2.20422	3.30629	4.404	5.50348
																2.22753	1.101	2.20422	3.30629	4.404	5.50348	1.101	2.20422	3.30629	4.404	5.50348
																2.22845	1.101	2.20422	3.30629	4.404	5.50348	1.101	2.20422	3.30629	4.404	5.50348
																2.22938	1.101	2.20422	3.30629	4.404	5.50348	1.101	2.20422	3.30629	4.404	5.50348
																2.23022	1.101	2.20422	3.30629	4.404	5.50348	1.101	2.20422	3.30629	4.404	5.50348
																2.2303	1.101	2.20422	3.30629	4.404	5.50348	1.101	2.20422	3.30629	4.404	5.50348
																2.23123	1.101	2.20422	3.30629	4.404	5.50348	1.101	2.20422	3.30629	4.404	5.50348
																2.23215	1.101	2.20422	3.30629	4.404	5.50348	1.101	2.20422	3.30629	4.404	5.50348
																2.23308	1.101	2.20422	3.30629	4.404	5.50348	1.101	2.20422	3.30629	4.404	5.50348
																2.234	1.101	2.20422	3.30629	4.404	5.50348	1.101	2.20422	3.30629	4.404	5.50348
																2.23423	1.101	2.20422	3.30629	4.404	5.50348	1.101	2.20422	3.30629	4.404	5.50348
																2.23493	1.101	2.20422	3.30629	4.404	5.50348	1.101	2.20422	3.30629	4.404	5.50348
																2.23585	1.101	2.20422	3.30629	4.404	5.50348	1.101	2.20422	3.30629	4.404	5.50348
																2.23678	1.101	2.20422	3.30629	4.404	5.50348	1.101	2.20422	3.30629	4.404	5.50348
																2.2377	1.101	2.20422	3.30629	4.404	5.50348	1.101	2.20422	3.30629	4.404	5.50348
																2.23827	1.101	2.20422	3.30629	4.404	5.50348	1.101	2.20422	3.30629	4.404	5.50348
																2.23863	1.101	2.20422	3.30629	4.404	5.50348	1.101	2.20422	3.30629	4.404	5.50348
																2.23955	1.101	2.20422	3.30629	4.404	5.50348	1.101	2.20422	3.30629	4.404	5.50348
																2.24048	1.101	2.20422	3.30629	4.404	5.50348	1.101	2.20422	3.30629	4.404	5.50348
																2.2414	1.101	2.20422	3.30629	4.404	5.50348	1.101	2.20422	3.30629	4.404	5.50348
																2.24231	1.101	2.20422	3.30629	4.404	5.50348	1.101	2.20422	3.30629	4.404	5.50348
																2.24233	1.101	2.20422	3.30629	4.404	5.50348	1.101	2.20422	3.30629	4.404	5.50348
																2.24325	1.101	2.20422	3.30629	4.404	5.50348	1.101	2.20422	3.30629	4.404	5.50348
																2.24418	1.101	2.20422	3.30629	4.404	5.50348	1.101	2.20422	3.30629	4.404	5.50348
																2.2451	1.101	2.20422	3.30629	4.404	5.50348	1.101	2.20422	3.30629	4.404	5.50348
																2.24603	1.101	2.20422	3.30629	4.404	5.50348	1.101	2.20422	3.30629	4.404	5.50348
																2.24638	1.101	2.20422	3.30629	4.404	5.50348	1.101	2.20422	3.30629	4.404	5.50348
																2.24696	1.101	2.20422	3.30629	4.404	5.50348	1.101	2.20422	3.30629	4.404	5.50348
																2.24788	1.101	2.20422	3.30629	4.404	5.50348	1.101	2.20422	3.30629	4.404	5.50348
																2.24881	1.101	2.20422	3.30629	4.404	5.50348	1.101	2.20422	3.30629	4.404	5.50348
																2.24973	1.101	2.20422	3.30629	4.404	5.50348	1.101	2.20422	3.30629	4.404	5.50348
																2.25045	1.101	2.20422	3.30629	4.404	5.50348	1.101	2.20422	3.30629	4.404	5.50348
																2.25066	1.101	2.20422	3.30629	4.404	5.50348	1.101	2.20422	3.30629	4.404	5.50348
																2.25158	1.101	2.20422	3.30629	4.404	5.50348	1.101	2.20422	3.30629	4.404	5.50348
																2.25251	1.101	2.20422	3.30629	4.404	5.50348	1.101	2.20422	3.30629	4.404	5.50348
																2.25343	1.101	2.20422	3.30629	4.404	5.50348	1.101	2.20422	3.30629	4.404	5.50348
																2.25436	1.101	2.20422	3.30629	4.404	5.50348	1.101	2.20422	3.30629	4.404	5.50348
																2.25455	1.101	2.20422	3.30629	4.404	5.50348	1.101	2.20422	3.30629	4.404	5.50348
																2.25528	1.101	2.20422	3.30629	4.404	5.50348	1.101	2.20422	3.30629	4.404	5.50348
																2.25621	1.101	2.20422	3.30629	4.404	5.50348	1.101	2.20422	3.30629	4.404	5.50348
																2.25713	1.101	2.20422	3.30629	4.404	5.50348	1.101	2.20422	3.30629	4.404	5.50348
																2.25806	1.101	2.20422	3.30629	4.404	5.50348	1.101	2.20422	3.30629	4.404	5.50348
																2.25865	1.101	2.20422	3.30629	4.404	5.50348	1.101	2.20422	3.30629	4.404	5.50348
																2.25898	1.101	2.20422	3.30629	4.404	5.50348	1.101	2.20422	3.30629	4.404	5.50348
																2.25991	1.101	2.20422	3.30629	4.404	5.50348	1.101	2.20422	3.30629	4.404	5.50348
																2.26083	1.101	2.20422	3.30629	4.404	5.50348	1.101	2.20422	3.30629	4.404	5.50348
																2.26176	1.101	2.20422	3.30629	4.404	5.50348	1.101	2.20422	3.30629	4.404	5.50348
																2.26268	1.101	2.20422	3.30629	4.404	5.50348	1.101	2.20422	3.30629	4.404	5.50348
																2.26277	1.101	2.20422	3.30629	4.404	5.50348	1.101	2.20422	3.30629	4.404	5.50348
																2.26361	1.101	2.20422	3.30629	4.404	5.50348	1.101	2.20422	3.30629	4.404	5.50348
																2.26453	1.101	2.20422	3.30629	4.404	5.50348	1.101	2.20422	3.30629	4.404	5.50348
																2.26546	1.101	2.20422	3.30629	4.404	5.50348	1.101	2.20422	3.30629	4.404	5.50348
																2.26638	1.101	2.20422	3.30629	4.404	5.50348	1.101	2.20422	3.30629	4.404	5.50348
																2.26691	1.101	2.20422	3.30629	4.404	5.50348	1.101	2.20422	3.30629	4.404	5.50348
																2.26731	1.101	2.20422	3.30629	4.404	5.50348	1.101	2.20422	3.30629	4.404	5.50348
																2.26823	1.101	2.20422	3.30629	4.404	5.50348	1.101	2.20422	3.30629	4.404	5.50348
																2.26916	1.101	2.20422	3.30629	4.404	5.50348	1.101	2.20422	3.30629	4.404	5.50348
																2.27008	1.101	2.20422	3.30629	4.404	5.50348	1.101	2.20422	3.30629	4.404	5.50348
																2.27101	1.101	2.20422	3.30629	4.404	5.50348	1.101	2.20422	3.30629	4.404	5.50348
																2.27106	1.101	2.20422	3.30629	4.404	5.50348	1.101	2.20422	3.30629	4.404	5.50348
																2.27193	1.101	2.20422	3.30629	4.404	5.50348	1.101	2.20422	3.30629	4.404	5.50348
																2.27286	1.101	2.20422	3.30629	4.404	5.50348	1.101	2.20422	3.30629	4.404	5.50348
																2.27378	1.101	2.20422	3.30629	4.404	5.50348	1.101	2.20422	3.30629	4.404	5.50348
																2.27471	1.101	2.20422	3.30629	4.404	5.50348	1.101	2.20422	3.30629	4.404	5.50348
																2.27523	1.101	2.20422	3.30629	4.404	5.50348	1.101	2.20422	3.30629	4.404	5.50348
																2.27563	1.101	2.20422	3.30629	4.404	5.50348	1.101	2.20422	3.30629	4.404	5.50348
																2.27656	1.101	2.20422	3.30629	4.404	5.50348	1.101	2.20422	3.30629	4.404	5.50348
																2.27748	1.101	2.20422	3.30629	4.404	5.50348	1.101	2.20422	3.30629	4.404	5.50348
																2.27841	1.101	2.20422	3.30629	4.404	5.50348	1.101	2.20422	3.30629	4.404	5.50348
																2.27934	1.101	2.20422	3.30629	4.404	5.50348	1.101	2.20422	3.30629	4.404	5.50348
																2.27941	1.101	2.20422	3.30629	4.404	5.50348	1.101	2.20422	3.30629	4.404	5.50348
																2.28026	1.101	2.20422	3.30629	4.404	5.50348	1.101	2.20422	3.30629	4.404	5.50348
																2.28119	1.101	2.20422	3.30629	4.404	5.50348	1.101	2.20422	3.30629	4.404	5.50348
																2.28211	1.101	2.20422	3.30629	4.404	5.50348	1.101	2.20422	3.30629	4.404	5.50348
																2.28304	1.101	2.20422	3.30629	4.404	5.50348	1.101	2.20422	3.30629	4.404	5.50348
																2.28361	1.101	2.20422	3.30629	4.404	5.50348	1.101	2.20422	3.30629	4.404	5.50348
																2.28396	1.101	2.20422	3.30629	4.404	5.50348	1.101	2.20422	3.30629	4.404	5.50348
																2.28489	1.101	2.20422	3.30629	4.404	5.50348	1.101	2.20422	3.30629	4.404	5.50348
																2.28581	1.101	2.20422	3.30629	4.404	5.50348	1.101	2.20422	3.30629	4.404	5.50348
																2.28674	1.101	2.20422	3.30629	4.404	5.50348	1.101	2.20422	3.30629	4.404	5.50348
																2.28766	1.101	2.20422	3.30629	4.404	5.50348	1.101	2.20422	3.30629	4.404	5.50348
																2.28782	1.101	2.20422	3.30629	4.404	5.50348	1.101	2.20422	3.30629	4.404	5.50348
																2.28859	1.101	2.20422	3.30629	4.404	5.50348	1.101	2.20422	3.30629	4.404	5.50348
																2.28951	1.101	2.20422	3.30629	4.404	5.50348	1.101	2.20422	3.30629	4.404	5.50348
																2.29044	1.101	2.20422	3.30629	4.404	5.50348	1.101	2.20422	3.30629	4.404	5.50348
																2.29136	1.101	2.20422	3.30629	4.404	5.50348	1.101	2.20422	3.30629	4.404	5.50348
																2.29205	1.101	2.20422	3.30629	4.404	5.50348	1.101	2.20422	3.30629	4.404	5.50348
																2.29229	1.101	2.20422	3.30629	4.404	5.50348	1.101	2.20422	3.30629	4.404	5.50348
																2.29321	1.101	2.20422	3.30629	4.404	5.50348	1.101	2.20422	3.30629	4.404	5.50348
																2.29414	1.101	2.20422	3.30629	4.404	5.50348	1.101	2.20422	3.30629	4.404	5.50348
																2.29506	1.101	2.20422	3.30629	4.404	5.50348	1.101	2.20422	3.30629	4.404	5.50348
																2.29599	1.101	2.20422	3.30629	4.404	5.50348	1.101	2.20422	3.30629	4.404	5.50348
																2.2963	1.101	2.20422	3.30629	4.404	5.50348	1.101	2.20422	3.30629	4.404	5.50348
																2.29691	1.101	2.20422	3.30629	4.404	5.50348	1.101	2.20422	3.30629	4.404	5.50348
																2.29784	1.101	2.20422	3.30629	4.404	5.50348	1.101	2.20422	3.30629	4.404	5.50348
																2.29876	1.101	2.20422	3.30629	4.404	5.50348	1.101	2.20422	3.30629	4.404	5.50348
																2.29969	1.101	2.20422	3.30629	4.404	5.50348	1.101	2.20422	3.30629	4.404	5.50348
																2.30056	1.101	2.20422	3.30629	4.404	5.50348	1.101	2.20422	3.30629	4.404	5.50348
																2.30061	1.101	2.20422	3.30629	4.404	5.50348	1.101	2.20422	3.30629	4.404	5.50348
																2.30154	1.101	2.20422	3.30629	4.404	5.50348	1.101	2.20422	3.30629	4.404	5.50348
																2.30246	1.101	2.20422	3.30629	4.404	5.50348	1.101	2.20422	3.30629	4.404	5.50348
																2.30339	1.101	2.20422	3.30629	4.404	5.50348	1.101	2.20422	3.30629	4.404	5.50348
																2.30431	1.101	2.20422	3.30629	4.404	5.50348	1.101	2.20422	3.30629	4.404	5.50348
																2.30483	1.101	2.20422	3.30629	4.404	5.50348	1.101	2.20422	3.30629	4.404	5.50348
																2.30524	1.101	2.20422	3.30629	4.404	5.50348	1.101	2.20422	3.30629	4.404	5.50348
																2.30616	1.101	2.20422	3.30629	4.404	5.50348	1.101	2.20422	3.30629	4.404	5.50348
																2.30709	1.101	2.20422	3.30629	4.404	5.50348	1.101	2.20422	3.30629	4.404	5.50348
																2.30801	1.101	2.20422	3.30629	4.404	5.50348	1.101	2.20422	3.30629	4.404	5.50348
																2.30894	1.101	2.20422	3.30629	4.404	5.50348	1.101	2.20422	3.30629	4.404	5.50348
																2.30912	1.101	2.20422	3.30629	4.404	5.50348	1.101	2.20422	3.30629	4.404	5.50348
																2.30987	1.101	2.20422	3.30629	4.404	5.50348	1.101	2.20422	3.30629	4.404	5.50348
																2.31079	1.101	2.20422	3.30629	4.404	5.50348	1.101	2.20422	3.30629	4.404	5.50348
																2.31172	1.101	2.20422	3.30629	4.404	5.50348	1.101	2.20422	3.30629	4.404	5.50348
																2.31264	1.101	2.20422	3.30629	4.404	5.50348	1.101	2.20422	3.30629	4.404	5.50348
																2.31343	1.101	2.20422	3.30629	4.404	5.50348	1.101	2.20422	3.30629	4.404	5.50348
																2.31357	1.101	2.20422	3.30629	4.404	5.50348	1.101	2.20422	3.30629	4.404	5.50348
																2.31449	1.101	2.20422	3.30629	4.404	5.50348	1.101	2.20422	3.30629	4.404	5.50348
																2.31542	1.101	2.20422	3.30629	4.404	5.50348	1.101	2.20422	3.30629	4.404	5.50348
																2.31634	1.101	2.20422	3.30629	4.404	5.50348	1.101	2.20422	3.30629	4.404	5.50348
																2.31727	1.101	2.20422	3.30629	4.404	5.50348	1.101	2.20422	3.30629	4.404	5.50348
																2.31776	1.101	2.20422	3.30629	4.404	5.50348	1.101	2.20422	3.30629	4.404	5.50348
																2.31819	1.101	2.20422	3.30629	4.404	5.50348	1.101	2.20422	3.30629	4.404	5.50348
																2.31912	1.101	2.20422	3.30629	4.404	5.50348	1.101	2.20422	3.30629	4.404	5.50348
																2.32004	1.101	2.20422	3.30629	4.404	5.50348	1.101	2.20422	3.30629	4.404	5.50348
																2.32097	1.101	2.20422	3.30629	4.404	5.50348	1.101	2.20422	3.30629	4.404	5.50348
																2.32189	1.101	2.20422	3.30629	4.404	5.50348	1.101	2.20422	3.30629	4.404	5.50348
																2.3221	1.101	2.20422	3.30629	4.404	5.50348	1.101	2.20422	3.30629	4.404	5.50348
																2.32282	1.101	2.20422	3.30629	4.404	5.50348	1.101	2.20422	3.30629	4.404	5.50348
																2.32374	1.101	2.20422	3.30629	4.404	5.50348	1.101	2.20422	3.30629	4.404	5.50348
																2.32467	1.101	2.20422	3.30629	4.404	5.50348	1.101	2.20422	3.30629	4.404	5.50348
																2.32559	1.101	2.20422	3.30629	4.404	5.50348	1.101	2.20422	3.30629	4.404	5.50348
																2.32645	1.101	2.20422	3.30629	4.404	5.50348	1.101	2.20422	3.30629	4.404	5.50348
																2.32652	1.101	2.20422	3.30629	4.404	5.50348	1.101	2.20422	3.30629	4.404	5.50348
																2.32744	1.101	2.20422	3.30629	4.404	5.50348	1.101	2.20422	3.30629	4.404	5.50348
																2.32837	1.101	2.20422	3.30629	4.404	5.50348	1.101	2.20422	3.30629	4.404	5.50348
																2.32929	1.101	2.20422	3.30629	4.404	5.50348	1.101	2.20422	3.30629	4.404	5.50348
																2.33022	1.101	2.20422	3.30629	4.404	5.50348	1.101	2.20422	3.30629	4.404	5.50348
																2.33083	1.101	2.20422	3.30629	4.404	5.50348	1.101	2.20422	3.30629	4.404	5.50348
																2.33114	1.101	2.20422	3.30629	4.404	5.50348	1.101	2.20422	3.30629	4.404	5.50348
																2.33207	1.101	2.20422	3.30629	4.404	5.50348	1.101	2.20422	3.30629	4.404	5.50348
																2.33299	1.101	2.20422	3.30629	4.404	5.50348	1.101	2.20422	3.30629	4.404	5.50348
																2.33392	1.101	2.20422	3.30629	4.404	5.50348	1.101	2.20422	3.30629	4.404	5.50348
																2.33484	1.101	2.20422	3.30629	4.404	5.50348	1.101	2.20422	3.30629	4.404	5.50348
																2.33522	1.101	2.20422	3.30629	4.404	5.50348	1.101	2.20422	3.30629	4.404	5.50348
																2.33577	1.101	2.20422	3.30629	4.404	5.50348	1.101	2.20422	3.30629	4.404	5.50348
																2.33669	1.101	2.20422	3.30629	4.404	5.50348	1.101	2.20422	3.30629	4.404	5.50348
																2.33762	1.101	2.20422	3.30629	4.404	5.50348	1.101	2.20422	3.30629	4.404	5.50348
																2.33854	1.101	2.20422	3.30629	4.404	5.50348	1.101	2.20422	3.30629	4.404	5.50348
																2.33947	1.101	2.20422	3.30629	4.404	5.50348	1.101	2.20422	3.30629	4.404	5.50348
																2.33962	1.101	2.20422	3.30629	4.404	5.50348	1.101	2.20422	3.30629	4.404	5.50348
																2.3404	1.101	2.20422	3.30629	4.404	5.50348	1.101	2.20422	3.30629	4.404	5.50348
																2.34132	1.101	2.20422	3.30629	4.404	5.50348	1.101	2.20422	3.30629	4.404	5.50348
																2.34225	1.101	2.20422	3.30629	4.404	5.50348	1.101	2.20422	3.30629	4.404	5.50348
																2.34317	1.101	2.20422	3.30629	4.404	5.50348	1.101	2.20422	3.30629	4.404	5.50348
																2.34405	1.101	2.20422	3.30629	4.404	5.50348	1.101	2.20422	3.30629	4.404	5.50348
																2.3441	1.101	2.20422	3.30629	4.404	5.50348	1.101	2.20422	3.30629	4.404	5.50348
																2.34502	1.101	2.20422	3.30629	4.404	5.50348	1.101	2.20422	3.30629	4.404	5.50348
																2.34595	1.101	2.20422	3.30629	4.404	5.50348	1.101	2.20422	3.30629	4.404	5.50348
																2.34687	1.101	2.20422	3.30629	4.404	5.50348	1.101	2.20422	3.30629	4.404	5.50348
																2.3478	1.101	2.20422	3.30629	4.404	5.50348	1.101	2.20422	3.30629	4.404	5.50348
																2.34848	1.101	2.20422	3.30629	4.404	5.50348	1.101	2.20422	3.30629	4.404	5.50348
																2.34872	1.101	2.20422	3.30629	4.404	5.50348	1.101	2.20422	3.30629	4.404	5.50348
																2.34965	1.101	2.20422	3.30629	4.404	5.50348	1.101	2.20422	3.30629	4.404	5.50348
																2.35057	1.101	2.20422	3.30629	4.404	5.50348	1.101	2.20422	3.30629	4.404	5.50348
																2.3515	1.101	2.20422	3.30629	4.404	5.50348	1.101	2.20422	3.30629	4.404	5.50348
																2.35242	1.101	2.20422	3.30629	4.404	5.50348	1.101	2.20422	3.30629	4.404	5.50348
																2.35294	1.101	2.20422	3.30629	4.404	5.50348	1.101	2.20422	3.30629	4.404	5.50348
																2.35335	1.101	2.20422	3.30629	4.404	5.50348	1.101	2.20422	3.30629	4.404	5.50348
																2.35427	1.101	2.20422	3.30629	4.404	5.50348	1.101	2.20422	3.30629	4.404	5.50348
																2.3552	1.101	2.20422	3.30629	4.404	5.50348	1.101	2.20422	3.30629	4.404	5.50348
																2.35612	1.101	2.20422	3.30629	4.404	5.50348	1.101	2.20422	3.30629	4.404	5.50348
																2.35705	1.101	2.20422	3.30629	4.404	5.50348	1.101	2.20422	3.30629	4.404	5.50348
																2.35741	1.101	2.20422	3.30629	4.404	5.50348	1.101	2.20422	3.30629	4.404	5.50348
																2.35797	1.101	2.20422	3.30629	4.404	5.50348	1.101	2.20422	3.30629	4.404	5.50348
																2.3589	1.101	2.20422	3.30629	4.404	5.50348	1.101	2.20422	3.30629	4.404	5.50348
																2.35982	1.101	2.20422	3.30629	4.404	5.50348	1.101	2.20422	3.30629	4.404	5.50348
																2.36075	1.101	2.20422	3.30629	4.404	5.50348	1.101	2.20422	3.30629	4.404	5.50348
																2.36167	1.101	2.20422	3.30629	4.404	5.50348	1.101	2.20422	3.30629	4.404	5.50348
																2.3619	1.101	2.20422	3.30629	4.404	5.50348	1.101	2.20422	3.30629	4.404	5.50348
																2.3626	1.101	2.20422	3.30629	4.404	5.50348	1.101	2.20422	3.30629	4.404	5.50348
																2.36352	1.101	2.20422	3.30629	4.404	5.50348	1.101	2.20422	3.30629	4.404	5.50348
																2.36445	1.101	2.20422	3.30629	4.404	5.50348	1.101	2.20422	3.30629	4.404	5.50348
																2.36537	1.101	2.20422	3.30629	4.404	5.50348	1.101	2.20422	3.30629	4.404	5.50348
																2.3663	1.101	2.20422	3.30629	4.404	5.50348	1.101	2.20422	3.30629	4.404	5.50348
																2.36641	1.101	2.20422	3.30629	4.404	5.50348	1.101	2.20422	3.30629	4.404	5.50348
																2.36722	1.101	2.20422	3.30629	4.404	5.50348	1.101	2.20422	3.30629	4.404	5.50348
																2.36815	1.101	2.20422	3.30629	4.404	5.50348	1.101	2.20422	3.30629	4.404	5.50348
																2.36907	1.101	2.20422	3.30629	4.404	5.50348	1.101	2.20422	3.30629	4.404	5.50348
																2.37	1.101	2.20422	3.30629	4.404	5.50348	1.101	2.20422	3.30629	4.404	5.50348
																2.37092	1.101	2.20422	3.30629	4.404	5.50348	1.101	2.20422	3.30629	4.404	5.50348
																2.37094	1.101	2.20422	3.30629	4.404	5.50348	1.101	2.20422	3.30629	4.404	5.50348
																2.37185	1.101	2.20422	3.30629	4.404	5.50348	1.101	2.20422	3.30629	4.404	5.50348
																2.37278	1.101	2.20422	3.30629	4.404	5.50348	1.101	2.20422	3.30629	4.404	5.50348
																2.3737	1.101	2.20422	3.30629	4.404	5.50348	1.101	2.20422	3.30629	4.404	5.50348
																2.37463	1.101	2.20422	3.30629	4.404	5.50348	1.101	2.20422	3.30629	4.404	5.50348
																2.37548	1.101	2.20422	3.30629	4.404	5.50348	1.101	2.20422	3.30629	4.404	5.50348
																2.37555	1.101	2.20422	3.30629	4.404	5.50348	1.101	2.20422	3.30629	4.404	5.50348
																2.37648	1.101	2.20422	3.30629	4.404	5.50348	1.101	2.20422	3.30629	4.404	5.50348
																2.3774	1.101	2.20422	3.30629	4.404	5.50348	1.101	2.20422	3.30629	4.404	5.50348
																2.37833	1.101	2.20422	3.30629	4.404	5.50348	1.101	2.20422	3.30629	4.404	5.50348
[truncated: 25 more columns]

## Sheet: Fig3
Fig3a									Fig3b				Fig3c											Fig3f	PL intensity				Fig3g	PL intensity, upper panel			PL intensity, lower panel				Fig3h	Polarization, dot			Polarization, Fit				Fig3i
β* (%)	On-time fraction (%)	β* (%)	On-time fraction (%)	β* (%)	On-time fraction (%)	β* (%)	On-time fraction (%)		g(2)(0)	Time (μs)	g(2)(t)		1S HX em					1S LX em						Energy (eV)	upper panel	middle panel	lower panel		Energy (eV)	Spectrum	1SA	1SB	Spectrum	1SA	1SB		Degree	PL	1S HX	1S LX	PL	1S HX	1S LX		Degree	1S HX	1S LX
-1.54892	26.063	-2.27174	88.094	-2.8913	99.7498	-4.54348	97.9768		0.15911	-2.4975	0.01179		β* = -0.82609	β* = -1.548915	β* = -2.27174	β* =-2.8913	β* = -4.54348	β* = -0.82609	β* = -1.548915	β* = -2.27174	β* =-2.8913	β* = -4.54348		2.1397	152.872	191.232	229.592		2.21972	73	-8.98459	-42.2138	-127	-1.20254	0.36242		0	0.28336	0.40152	-0.2932	0.27444	0.38202	-0.30735		0	0.58219	0.11959
-1.54892	97.5988	-2.27174	96.6983	-2.8913	76.2381	-4.54348	96.3991		0.14153	-2.495	0.00236		38.62	25.506	24.156	18.499	17.223	55.361	21.865	30.588	24.169	17.137		2.13923	188.587	150.732	112.877		2.21921	106	-8.71515	-42.1352	19	-1.08913	0.52555		2.02247	0.28097	0.38982	-0.34836	0.27434	0.38156	-0.30491		2.02247	0.59363	0.09497
-1.54892	11.1056	-2.27174	99.95	-2.8913	99.95	-4.54348	99.2246		0.16856	-2.4925	0.00708		23.293	22.861	25.936	22.64	18.115	22.136	27.165	40.193	32.229	32.659		2.13876	158.318	165.595	172.872		2.2187	162	-8.44315	-42.0556	91	-0.97464	0.69074		4.04494	0.29017	0.3965	-0.30294	0.27284	0.37916	-0.30104		4.04494	0.58636	0.1117
-1.54892	95.7979	-2.27174	98.099	-2.8913	99.7	-4.54348	89.5724		0.14865	-2.49	0.00472		23.898	21.111	20.735	19.047	18.349	22.713	21.294	24.815	20.942	23.653		2.13828	200.648	173.123	145.598		2.21819	-113	-8.16856	-41.975	302	-0.85906	0.858		6.06742	0.26934	0.36476	-0.21457	0.26994	0.37483	-0.29576		6.06742	0.57831	0.11979
-1.54892	33.1666	-2.27174	99.95	-2.8913	98.049	-4.54348	94.0985		0.11323	-2.4875	0.00236		25.098	22.269	21.043	18.966	18.409	23.697	24.409	26.166	22.761	20.889		2.13781	165.749	177.852	189.955		2.21768	92	-7.89188	-41.8935	-193	-0.7426	1.02705		8.08989	0.26736	0.37281	-0.32122	0.26567	0.3686	-0.2891		8.08989	0.58608	0.09921
-1.54892	99.1496	-2.27174	99.8999	-2.8913	65.0825	-4.54348	99.6998		0.22743	-2.485	0.00708		26.032	23.2942	21.593	18.999	18.55	30.954	29.9651	26.14	19.906	19.55		2.13734	178.782	194.028	209.274		2.21717	216	-7.61255	-41.8111	82	-0.62502	1.19824		10.1124	0.26614	0.36985	-0.27708	0.26003	0.3605	-0.28109		10.1124	0.56859	0.12279
-1.54892	59.3297	-2.27174	97.15	-2.8913	99.7499	-4.54348	96.05		0.11905	-2.4825	0.01415		23.826	20.177	29.316	19.655	17.615	21.353	46.4829	32.56	21.152	21.782		2.13687	226.441	171.447	116.453		2.21666	196	-7.33054	-41.7275	-63	-0.50631	1.37162		12.1348	0.24815	0.34865	-0.21017	0.25306	0.35057	-0.27177		12.1348	0.56197	0.1316
-1.54892	99.6498	-2.27174	99.95	-2.8913	94.5	-4.54348	93.2983		0.18454	-2.48	0.00236		24.75	25.4724	21.94	20.809	17.618	21.292	27.606	26.013	34.018	19.408		2.1364	225.475	228.332	231.19		2.21615	-28	-7.04581	-41.6429	45	-0.38646	1.54721		14.1573	0.24561	0.33975	-0.2513	0.24479	0.33886	-0.26119		14.1573	0.56418	0.11813
-1.54892	48.3242	-2.27174	86.7934	-2.8913	95.7979	-4.54348	98.35		0.16114	-2.4775	0.00236		22.465	23.501	21.683	19.154	18.227	23.834	25.833	35.028	20.555	21.993		2.13593	193.916	173.117	152.318		2.21564	196	-6.75889	-41.5573	15	-0.26569	1.72471		16.1798	0.24561	0.34508	-0.20743	0.23527	0.32543	-0.2494		16.1798	0.5534	0.1404
-1.54892	97.0985	-2.27174	99.95	-2.8913	96.997	-4.54348	99.6499		0.15914	-2.475	0.00236		32.241	24.11	28.069	19.657	18.885	13.804	26.392	26.854	31.097	19.07		2.13546	197.715	207.36	217.006		2.21514	-76	-6.46919	-41.4707	46	-0.14375	1.90449		18.2022	0.2274	0.31375	-0.18549	0.22455	0.31034	-0.23646		18.2022	0.54977	0.1328
-1.54892	31.966	-2.27174	98.4992	-2.8913	97.999	-4.54348	91.9987		0.16885	-2.4725	0.00236		25.185	21.161	19.61	18.9	19.127	23.414	23.743	27.132	22.405	20.455		2.13499	254.095	224.553	195.011		2.21463	173	-6.17668	-41.3829	30	-0.02063	2.0866		20.2247	0.23154	0.32364	-0.24547	0.21267	0.29368	-0.22243		20.2247	0.55298	0.12409
-1.54892	64.8824	-2.27174	90.9455	-2.8913	98.8994	-4.54348	98.8998		0.12093	-2.47	0.00236		24.147	24.7605	20.991	19.413	19.203	24.563	22.0412	28.293	28.104	22.067		2.13452	106.011	133.941	161.872		2.21412	106	-5.88132	-41.294	-29	0.1037	2.27107		22.2472	0.20547	0.27617	-0.18565	0.19969	0.27551	-0.20738		22.2472	0.53594	0.13037
-1.54892	70.2351	-2.27174	99.95	-2.8913	99.95	-4.54348	98.3167		0.13227	-2.4675	0		28.574	23.0318	23.0318	20.655	19.313	26.144	22.514	32.1835	27.518	23.468		2.13405	234.916	196.461	158.006		2.21361	68	-5.58366	-41.204	42	0.22899	2.45758		24.2697	0.188	0.2632	-0.1736	0.18569	0.25595	-0.19139		24.2697	0.52997	0.13297
-1.54892	26.013	-2.27174	99.95	-2.8913	99.6998	-4.54348	96.1494		0.15157	-2.465	0.00236		32.981	22.433	22.504	19.005	18.826	34.801	23.393	28.813	19.57	28.402		2.13358	256.486	258.422	260.358		2.21311	12	-5.28249	-41.1127	-78	0.35577	2.64689		26.2921	0.1725	0.22598	-0.18319	0.17073	0.23507	-0.17453		26.2921	0.5186	0.12577
-1.54892	96.1981	-2.27174	98.9495	-2.8913	98.8494	-4.54348	98.9498		0.1685	-2.4625	0.00472		26.893	25.438	20.713	21.231	19.8366	30.697	26.056	32.028	31.6	31.6112		2.13311	250.453	168.539	86.6257		2.2126	192	-4.97956	-41.0206	38	0.48328	2.83794		28.3146	0.15929	0.20544	-0.10886	0.15488	0.21299	-0.15688		28.3146	0.50732	0.14106
-1.54892	92.6463	-2.27174	99.95	-2.8913	93.7969	-4.54348	99.9833		0.16607	-2.46	0		26.353	25.29	23.311	19.687	20.501	27.833	24.394	28.887	20.269	24.572		2.13264	298.648	269.592	240.536		2.21209	-160	-4.67304	-40.9271	-84	0.6123	3.03189		30.3371	0.15803	0.19573	-0.03185	0.13823	0.18982	-0.13855		30.3371	0.49433	0.16766
-1.54892	75.6378	-2.27174	97.2986	-2.8913	96.9485	-4.54348	99.2999		0.17972	-2.4575	0.00472		24.016	22.172	22.442	22.0522	21.1374	26.503	24.523	31.779	29.2945	30.6355		2.13217	134.302	199.33	264.358		2.21159	195	-4.36349	-40.8323	235	0.7426	3.22841		32.3595	0.13131	0.17907	-0.13843	0.12086	0.16567	-0.1196		32.3595	0.49675	0.1356
-1.54892	90.8454	-2.27174	97.7489	-2.8913	91.75	-4.54348	98.283		0.15089	-2.455	0.00236		29.126	21.948	20.588	21.678	17.4922	45.668	21.482	20.325	25.714	35.7277		2.1317	259.335	231.034	202.732		2.21108	100	-4.05149	-40.7365	117	0.87393	3.42714		34.382	0.10396	0.14064	-0.10211	0.10286	0.14067	-0.10015		34.382	0.48136	0.14006
-1.54892	99.75	-2.27174	95.0975	-2.8913	99.95	-4.54348	90		0.16488	-2.4525	0.00236		28.399	22.381	23.434	19.912	18.269	22.555	22.103	29.491	28.302	25.7408		2.13123	329.123	294.416	259.709		2.21057	-133	-3.73639	-40.6394	100	1.00657	3.62852		36.4045	0.09007	0.1068	-0.0308	0.08431	0.11494	-0.08027		36.4045	0.46344	0.15755
-1.54892	91.7959	-2.27174	99.95	-2.8913	97.7989	-4.54348	88.7		0.15485	-2.45	0.00708		25.029	27.827	24.209	22.84	18.0223	25.572	29.717	25.981	37.031	22.9411		2.13077	229.693	248.899	268.106		2.21007	159	-3.41878	-40.5411	246	1.14026	3.83219		38.427	0.07357	0.09013	-0.00625	0.06531	0.0886	-0.06008		38.427	0.45551	0.16328
-1.54892	84.5923	-2.27174	76.8384	-2.8913	96.2981	-4.54348	92.1154		0.18734	-2.4475	0.00236		25.056	24.922	20.733	20.642	20.4564	22.534	20.874	21.679	33.32	32.748		2.1303	237.045	228.433	219.821		2.20956	179	-3.09736	-40.4414	-20	1.27555	4.03901		40.4494	0.05356	0.07622	-0.11632	0.04596	0.0618	-0.03968		40.4494	0.45273	0.14021
-1.54892	45.0225	-2.27174	99.4497	-2.8913	98.8994	-4.54348	90.4984		0.18861	-2.445	0.01179		25.176	24.244	22.794	22.7392	17.7667	23.096	32.537	32.629	29.7597	32.3859		2.12983	226.642	225.43	224.218		2.20906	74	-2.77337	-40.3405	123	1.41193	4.2482		42.4719	0.02315	0.02688	0.02211	0.02634	0.03466	-0.01915		42.4719	0.42804	0.17001
-1.54892	65.5828	-2.27174	99.95	-2.8913	88.8944	-4.54348	98.8665		0.15941	-2.4425	0.00943		24.189	32.087	21.097	25.2469	20.2877	30.481	36.265	23.005	37.3841	31.8464		2.12936	348.045	324.927	301.81		2.20855	19	-2.44612	-40.2382	-132	1.54968	4.46022		44.4944	0.01805	0.01573	0.000159	0.00657	0.00731	0.00139		44.4944	0.43056	0.15223
-1.54892	98.1491	-2.27174	96	-2.8913	90.7454	-4.54348	99.2832		0.11965	-2.44	0.00236		26.0407	22.894	22.118	18.642	19.3673	22.088	23.563	30.091	23.707	24.5432		2.12889	280.397	278.324	276.251		2.20805	159	-2.11557	-40.1345	48	1.68882	4.67513		46.5168	-0.01777	-0.01649	0.00591	-0.01326	-0.02009	0.02185		46.5168	0.41559	0.15581
-1.54892	62.9315	-2.27174	98.099	-2.8913	99.7999	-4.54348	88.148		0.16517	-2.4375	0.00236		27.389	22.138	22.168	19.88	20.7	22.624	20.814	20.942	22.355	27.299		2.12843	284.475	280.944	277.413		2.20754	97	-1.78234	-40.0296	-131	1.82909	4.89254		48.5393	-0.03676	-0.05017	0.03358	-0.03305	-0.04742	0.04212		48.5393	0.40337	0.15571
-1.54892	20.2601	-2.27174	76.3882	-2.8913	97.65	-4.54348	96.216		0.17153	-2.435	0.00472		25.613	23.5322	20.723	20.969	20.393	23.243	17.085	36.8047	26.727	30.352		2.12796	233.832	257.531	281.229		2.20704	-26	-1.44507	-39.923	-25	1.97106	5.11336		50.5618	-0.0541	-0.07165	0.04229	-0.05271	-0.07454	0.0621		50.5618	0.39082	0.16472
-1.54892	88.3442	-2.27174	70.6853	-2.8913	99.3997	-4.54348	91.3819		0.14387	-2.4325	0.01179		30.462	24.857	22.305	19.512	19.905	26.721	17.834	27.951	23.198	27.185		2.12749	295.117	295.849	296.581		2.20653	1	-1.10504	-39.8152	-42	2.11419	5.33678		52.5843	-0.0677	-0.08331	-0.02119	-0.07213	-0.10132	0.08171		52.5843	0.38364	0.15953
		-2.27174	33.7669		99.2996	-4.54348	89.2167		0.15671	-2.43	0.00943		24.232	21.6028	20.086	19.547	19.131	23.376	27.8795	24.996	32.773	25.694		2.12703	320.939	305.025	289.112		2.20603	20	-0.76223	-39.7061	-46	2.25849	5.56284		54.6067	-0.10004	-0.13516	0.0976	-0.09121	-0.12761	0.10082		54.6067	0.36445	0.17253
		-2.27174	45.0225		98.15	-4.54348	90.6984		0.12948	-2.4275	0.00236		25.851	22.871	24.54	26.768	19.7436	26.949	21.715	36.968	38.987	30.3467		2.12656	267.475	268.707	269.939		2.20553	117	-0.41522	-39.5953	-29	2.40455	5.79249		56.6292	-0.1271	-0.16119	0.07244	-0.10987	-0.15329	0.11937		56.6292	0.35393	0.16742
		-2.27174	99.95		93.7469	-4.54348	97.5167		0.1734	-2.425	0		26.232	29.8	22.632	19.507	18.58	24.257	26.977	30.968	25.273	20.992		2.12609	310.693	312.899	315.106		2.20502	-36	-0.06536	-39.4831	224	2.55182	6.02487		58.6517	-0.11482	-0.17139	0.16866	-0.128	-0.17823	0.13724		58.6517	0.34754	0.18833
		-2.27174	94.2471		95.6978	-4.54348	93.95		0.16674	-2.4225	0.00236		25.017	21.416	20.152	20.301	18.645	41.655	21.338	24.611	24.947	28.209		2.12563	313.263	347.723	382.184		2.20452	122	0.2881	-39.3694	-62	2.70061	6.2605		60.6742	-0.13552	-0.19265	0.12166	-0.14552	-0.20231	0.15437		60.6742	0.33664	0.18628
		-2.27174	56.078		99.8999	-4.54348	99.6167		0.15593	-2.42	0.00236		20.445	30.601	23.736	22.6081	20.208	19.907	35.375	30.238	30.6902	30.201		2.12516	378.453	324.089	269.726		2.20402	172	0.64521	-39.254	-80	2.85093	6.49944		62.6966	-0.18193	-0.24782	0.24672	-0.16234	-0.2254	0.17065		62.6966	0.31724	0.1951
		-2.27174	94.6446		98.4492	-4.54348	98.3497		0.16349	-2.4175	0.00472		24.973	24.188	21.005	18.891	19.4754	34.312	19.039	22.856	23.814	31.2111		2.1247	356.916	354.254	351.592		2.20352	-76	1.00601	-39.137	108	3.0028	6.74174		64.7191	-0.1838	-0.24814	0.15643	-0.17837	-0.24739	0.18601		64.7191	0.32284	0.16332
		-2.27174	98.15		96	-4.54348	99.9833		0.14471	-2.415	0.00236		20.953	22.691	22.182	22.8246	19.281	43.26	22.266	26.803	37.9098	34.514		2.12423	361.939	325.034	288.128		2.20301	92	1.36983	-39.0186	-66	3.15595	6.98699		66.7416	-0.19657	-0.25392	0.18669	-0.19354	-0.26817	0.20037		66.7416	0.31488	0.18502
		-2.27174	87.2936		99.95	-4.54348	99.9833		0.17526	-2.4125	0.00236		23.299	26.0688	26.21	20.152	20.894	27.403	30.2479	36.827	23.713	36.251		2.12377	372.279	358.648	345.017		2.20251	-36	1.73744	-38.8985	197	3.31069	7.23573		68.764	-0.1985	-0.27564	0.19103	-0.20776	-0.28764	0.21367		68.764	0.30393	0.19157
		-2.27174	99.95		96.3482	-4.54348	99.95		0.15384	-2.41	0.00472		28.646	26.33	20.961	18.648	18.55	33.514	28.895	33.002	21.496	25.218		2.1233	346.754	369.835	392.916		2.20201	-50	2.10888	-38.7767	74	3.46704	7.48801		70.7865	-0.21863	-0.30178	0.23474	-0.22098	-0.30569	0.22584		70.7865	0.29553	0.18951
		-2.27174	98.8494		98	-4.54348	94.9992		0.20896	-2.4075	0.00236		23.661	19.25	20.598	20.235	20.3186	25.26	49.214	23.816	22.445	30.9916		2.12284	383.151	392.285	401.419		2.20151	106	2.48421	-38.6531	11	3.62503	7.74391		72.809	-0.22385	-0.30471	0.18028	-0.23311	-0.32224	0.23681		72.809	0.29145	0.1908
		-2.27174	99.95		99.5498	-4.54348	92.8667		0.13144	-2.405	0.00708		35.16	22.286	20.447	19.891	17.372	30.439	29.334	29.491	24	26.493		2.12237	385.916	394.011	402.106		2.20101	99	2.86273	-38.5279	143	3.78437	8.00298		74.8315	-0.24771	-0.34302	0.20361	-0.2441	-0.33721	0.24654		74.8315	0.27582	0.19298
		-2.27174	99.8499		89.6448	-4.54348	94.4491		0.23122	-2.4025	0		22.264	21.668	20.345	22.018	18.4	21.83	20.39	26.211	26.496	22.658		2.12191	436.76	417.899	399.039		2.20051	129	3.24523	-38.401	-139	3.94538	8.26579		76.8539	-0.25913	-0.3373	0.13683	-0.25389	-0.35051	0.25497		76.8539	0.2769	0.18681
					64.9325	-4.54348	99.7833		0.11774	-2.4	0.00236		25.053	26.3	20.123	19.493	18.657	25.47	28.314	25.241	34.971	21.357		2.12145	445.413	440.67	435.927		2.2	-46	3.63177	-38.2722	258	4.10809	8.53242		78.8764	-0.25053	-0.36004	0.33538	-0.26244	-0.36209	0.26207		78.8764	0.27048	0.20658
									0.18062	-2.3975	0.00472		25.204	--	--	19.19	18.611	24.185	--	--	18.651	20.389		2.12098	470.346	429.369	388.391		2.1995	61	4.0224	-38.1415	118	4.27252	8.80293		80.8989	-0.26752	-0.37592	0.2815	-0.2697	-0.37188	0.2678		80.8989	0.26637	0.18758
									0.23583	-2.395	0		26.876	--	--	--	19.4018	28.831	--	--	--	29.956		2.12052	410.944	400.179	389.413		2.199	176	4.4164	-38.0091	-133	4.43837	9.07686		82.9214	-0.27591	-0.37844	0.26346	-0.27564	-0.37984	0.27212		82.9214	0.26163	0.19982
									0.11825	-2.3925	0.00236		23.536	--	--	--	18.333	24.573	--	--	--	19.955		2.12005	455.637	458.617	461.598		2.1985	1	4.8146	-37.8748	-5	4.60599	9.35481		84.9438	-0.28356	-0.38868	0.29905	-0.28022	-0.38592	0.27503		84.9438	0.26003	0.19393
									0.16797	-2.39	0.01415		--	--	--	--	19.473	--	--	--	--	24.839		2.11959	574.408	546.877	519.346		2.198	-55	5.21705	-37.7385	-99	4.7754	9.63686		86.9663	-0.27167	-0.39072	0.33201	-0.28343	-0.3901	0.2765		86.9663	0.2551	0.21659
									0.14956	-2.3875	0		--	--	--	--	18.492	--	--	--	--	24.949		2.11913	521.363	497.76	474.156		2.1975	-32	5.62382	-37.6002	179	4.94662	9.9231		88.9888	-0.29084	-0.37839	0.16948	-0.28524	-0.39236	0.27653		88.9888	0.26334	0.17862
									0.15655	-2.385	0.00943		--	--	--	--	18.388	--	--	--	--	19.922		2.11867	551.575	535.101	518.626		2.197	26	6.03414	-37.46	-38	5.11935	10.213		91.0112	-0.28184	-0.38502	0.27562	-0.28566	-0.39268	0.27511		91.0112	0.2581	0.20491
									0.1337	-2.3825	0.00236		--	--	--	--	17.818	--	--	--	--	23.797		2.1182	549.508	526.978	504.447		2.19651	-90	6.44888	-37.3178	173	5.29393	10.5073		93.0337	-0.28645	-0.40094	0.25751	-0.28466	-0.39106	0.27226		93.0337	0.24823	0.21536
									0.15615	-2.38	0.00708		--	--	--	--	19.02	--	--	--	--	33.25		2.11774	561.067	567.411	573.754		2.19601	131	6.86812	-37.1734	98	5.47041	10.8059		95.0562	-0.28298	-0.38213	0.27422	-0.28227	-0.38751	0.26799		95.0562	0.26208	0.19327
									0.21076	-2.3775	0.00708		--	--	--	--	17.996	--	--	--	--	23.507		2.11728	597.693	570.93	544.168		2.19551	255	7.2919	-37.0268	116	5.6488	11.1091		97.0786	-0.27515	-0.37281	0.22503	-0.2785	-0.38205	0.26232		97.0786	0.26107	0.20518
									0.20129	-2.375	0.00708		--	--	--	--	20.6927	--	--	--	--	30.4784		2.11682	635.983	594.992	554		2.19501	-108	7.72031	-36.878	-83	5.82913	11.4169		99.1011	-0.26594	-0.37935	0.29666	-0.27335	-0.3747	0.25528		99.1011	0.26144	0.20428
									0.18177	-2.3725	0.00472		--	--	--	--	18.07	--	--	--	--	28.278		2.11636	674.76	636.006	597.251		2.19451	41	8.15253	-36.7272	100	6.01107	11.7287		101.124	-0.26444	-0.35501	0.21453	-0.26686	-0.36551	0.2469		101.124	0.27936	0.16245
									0.17907	-2.37	0.00236		--	--	--	--	18.433	--	--	--	--	19.423		2.11589	674.765	660.902	647.039		2.19401	262	8.58948	-36.574	57	6.19501	12.0454		103.146	-0.2386	-0.3553	0.24178	-0.25906	-0.35452	0.23722		103.146	0.26934	0.20419
									0.15501	-2.3675	0.00472		--	--	--	--	18.446	--	--	--	--	29.997		2.11543	660.615	628.763	596.911		2.19351	-119	9.03124	-36.4185	8	6.38097	12.3668		105.169	-0.23759	-0.32707	0.24947	-0.24999	-0.34177	0.22629		105.169	0.28522	0.19032
									0.11092	-2.365	0.00472		--	--	--	--	18.807	--	--	--	--	31.584		2.11497	708.156	701.017	693.877		2.19302	152	9.47697	-36.2609	-71	6.5686	12.6926		107.191	-0.23919	-0.32828	0.20359	-0.2397	-0.32735	0.21417		107.191	0.28326	0.1885
									0.12429	-2.3625	0.00236		--	--	--	--	18.204	--	--	--	--	30.51		2.11451	741.374	696.74	652.106		2.19252	70	9.92854	-36.1005	88	6.75869	13.0241		109.213	-0.21823	-0.29314	0.15377	-0.22823	-0.31131	0.20092		109.213	0.29974	0.17527
									0.15888	-2.36	0.01179		--	--	--	--	17.763	--	--	--	--	34.697		2.11405	734.765	750.265	765.765		2.19202	103	10.3842	-35.938	175	6.9505	13.3601		111.236	-0.20898	-0.29229	0.1926	-0.21565	-0.29374	0.18659		111.236	0.29733	0.19049
									0.14224	-2.3575	0.00236		--	--	--	--	17.716	--	--	--	--	22.036		2.11359	784.112	762.684	741.257		2.19153	46	10.844	-35.7732	141	7.14406	13.7006		113.258	-0.20261	-0.26646	0.15398	-0.20201	-0.27473	0.17127		113.258	0.30431	0.19651
									0.1251	-2.355	0.00708		--	--	--	--	18.677	--	--	--	--	20.188		2.11313	758.223	806.478	854.732		2.19103	176	11.3099	-35.6054	-103	7.34017	14.0472		115.281	-0.18684	-0.24196	0.1704	-0.18739	-0.25438	0.15502		115.281	0.31981	0.18286
									0.14739	-2.3525	0.00236		--	--	--	--	18.279	--	--	--	--	22.73		2.11267	858.313	857.145	855.978		2.19053	7	11.7801	-35.4353	177	7.53809	14.3986		117.303	-0.16722	-0.22117	0.08432	-0.17186	-0.23277	0.13793		117.303	0.32927	0.16748
									0.13342	-2.35	0.00236		--	--	--	--	17.778	--	--	--	--	30.411		2.11221	956.196	926.408	896.62		2.19004	189	12.2565	-35.2622	98	7.73863	14.7563		119.326	-0.15442	-0.2008	0.076	-0.15549	-0.21003	0.12009		119.326	0.3336	0.17773
										-2.3475	0		--	--	--	--	17.624	--	--	--	--	23.366		2.11175	926.056	895.925	865.793		2.18954	-57	12.7363	-35.087	-56	7.94062	15.1182		121.348	-0.13323	-0.19095	0.21757	-0.13837	-0.18626	0.10157		121.348	0.33867	0.19821
										-2.345	0.00472													2.11129	972.715	924.492	876.268		2.18905	-45	13.2226	-34.9086	132	8.14531	15.4866		123.371	-0.121	-0.15151	0.01133	-0.12059	-0.16159	0.08247		123.371	0.35881	0.15599
										-2.3425	0													2.11083	904.263	951.95	999.637		2.18855	73	13.7133	-34.7276	-39	8.3519	15.8602		125.393	-0.09314	-0.12636	0.0877	-0.10223	-0.13614	0.06288		125.393	0.37244	0.16032
										-2.34	0													2.11037	984.302	978.341	972.38		2.18805	284	14.2107	-34.5434	98	8.56127	16.2406		127.416	-0.08086	-0.09663	0.05014	-0.08338	-0.11003	0.04291		127.416	0.38318	0.15928
										-2.3375	0.00236													2.10992	982.883	993.804	1004.73		2.18756	81	14.7127	-34.3565	43	8.77261	16.6264		129.438	-0.05102	-0.08027	0.08218	-0.06415	-0.0834	0.02265		129.438	0.38992	0.1646
										-2.335	0.00708													2.10946	1121.49	1123.85	1126.21		2.18707	160	15.2195	-34.1669	174	8.98594	17.0177		131.461	-0.05599	-0.06859	-0.0304	-0.04462	-0.05638	0.0022		131.461	0.38926	0.15916
										-2.3325	0.00472													2.109	1091.65	1072.46	1053.27		2.18657	27	15.7331	-33.9738	3	9.20216	17.4163		133.483	-0.00814	-0.00834	-0.01844	-0.02489	-0.02911	-0.01834		133.483	0.41521	0.15959
										-2.33	0.00236													2.10854	1164.26	1113.47	1062.67		2.18608	235	16.2517	-33.7779	-31	9.42044	17.8205		135.506	-0.01138	-0.00112	-0.0351	-0.00507	-0.00171	-0.03887		135.506	0.41968	0.1541
										-2.3275	0.00236													2.10808	1128.61	1163.03	1197.44		2.18558	-40	16.7762	-33.5787	186	9.64124	18.2315		137.528	0.01639	0.02586	-0.03572	0.01475	0.02567	-0.05928		137.528	0.43638	0.14391
										-2.325	0.00472													2.10763	1205.26	1192.25	1179.23		2.18509	403	17.3068	-33.3762	237	9.86461	18.6493		139.551	0.05427	0.0648	-0.07839	0.03446	0.05289	-0.07948		139.551	0.44656	0.1486
										-2.3225	0													2.10717	1302.53	1280.1	1257.66		2.1846	-52	17.8425	-33.1707	-186	10.0901	19.0733		141.573	0.04558	0.08179	-0.13615	0.05398	0.07982	-0.09937		141.573	0.45924	0.13041
										-2.32	0.00236													2.10671	1273.64	1263.19	1252.74		2.1841	91	18.3856	-32.9612	186	10.3187	19.5052		143.596	0.072	0.11429	-0.1525	0.0732	0.10633	-0.11884		143.596	0.47527	0.12455
										-2.3175	0.00236													2.10625	1320.18	1349.1	1378.02		2.18361	25	18.934	-32.7486	248	10.5496	19.9435		145.618	0.08135	0.11371	-0.03247	0.09202	0.13227	-0.13781		145.618	0.46467	0.16017
										-2.315	0													2.1058	1287.22	1293.25	1299.28		2.18312	-8	19.4888	-32.5324	168	10.7831	20.3893		147.64	0.11816	0.17207	-0.17424	0.11036	0.15753	-0.15617		147.64	0.49263	0.13162
										-2.3125	0.00236													2.10534	1424.4	1376.77	1329.14		2.18262	129	20.049	-32.3129	324	11.019	20.8418		149.663	0.13725	0.17955	-0.12226	0.12811	0.18197	-0.17385		149.663	0.49231	0.14505
										-2.31	0.00236													2.10488	1421.77	1440.3	1458.83		2.18213	-29	20.6159	-32.0897	-23	11.2576	21.302		151.685	0.13927	0.20061	-0.16835	0.1452	0.20548	-0.19074		151.685	0.5054	0.13148
										-2.3075	0.00943													2.10443	1485.89	1500.25	1514.61		2.18164	188	21.1907	-31.862	239	11.4996	21.7711		153.708	0.15992	0.24332	-0.30175	0.16152	0.22793	-0.20677		153.708	0.52598	0.10746
										-2.305	0.00708													2.10397	1490.84	1484.21	1477.58		2.18115	179	21.7711	-31.6309	10	11.7439	22.2473		155.73	0.17847	0.2312	-0.14115	0.17701	0.24921	-0.22186		155.73	0.52382	0.12805
										-2.3025	0.00708													2.10352	1542.77	1504.59	1466.41		2.18066	121	22.3574	-31.3962	-19	11.9907	22.7309		157.753	0.18649	0.25597	-0.16402	0.19159	0.26922	-0.23593		157.753	0.52133	0.14198
										-2.3	0.00472													2.10306	1534.56	1540.67	1546.78		2.18016	1	22.9519	-31.1568	444	12.241	23.2239		159.775	0.1914	0.27506	-0.31414	0.20518	0.28786	-0.24892		159.775	0.54382	0.10081
										-2.2975	0													2.10261	1546.95	1550.52	1554.09		2.17967	0	23.5523	-30.9137	-74	12.4938	23.7246		161.798	0.21151	0.30585	-0.27955	0.21771	0.30502	-0.26075		161.798	0.54943	0.11419
										-2.295	0.01179													2.10215	1635.84	1625.56	1615.27		2.17918	-14	24.16	-30.6663	254	12.7496	24.234		163.82	0.22276	0.31237	-0.25955	0.22912	0.32064	-0.27138		163.82	0.54934	0.12056
										-2.2925	0.00472													2.1017	1520.54	1542.48	1564.42		2.17869	284	24.7751	-30.4144	-36	13.0085	24.7526		165.843	0.24171	0.33142	-0.28784	0.23935	0.33463	-0.28075		165.843	0.56816	0.10436
										-2.29	0.00236													2.10124	1535.68	1589.38	1643.08		2.1782	207	25.3965	-30.1585	-73	13.2701	25.2794		167.865	0.24614	0.33961	-0.31223	0.24836	0.34691	-0.28881		167.865	0.57341	0.09897
										-2.2875	0													2.10079	1699.26	1669.2	1639.13		2.17771	-39	26.0254	-29.8979	588	13.5349	25.8156		169.888	0.26529	0.37427	-0.29612	0.25609	0.35743	-0.29552		169.888	0.58263	0.10706
										-2.285	0.00472													2.10033	1606.54	1598.65	1590.77		2.17722	575	26.6621	-29.6327	13	13.8029	26.3614		171.91	0.25408	0.35402	-0.34104	0.26252	0.36614	-0.30085		171.91	0.57535	0.09895
										-2.2825	0.00236													2.09988	1682.02	1667.68	1653.33		2.17673	-72	27.3066	-29.3625	171	14.0742	26.9172		173.933	0.27319	0.35778	-0.24033	0.2676	0.37299	-0.30478		173.933	0.57618	0.11493
										-2.28	0.00472													2.09942	1701.15	1700.61	1700.08		2.17624	159	27.9591	-29.0874	5	14.3489	27.4831		175.955	0.27013	0.38307	-0.35708	0.27131	0.37794	-0.30729		175.955	0.5881	0.09617
										-2.2775	0.00236													2.09897	1561.73	1606.11	1650.49		2.17575	199	28.6183	-28.8077	138	14.6264	28.0582		177.978	0.27091	0.37388	-0.31971	0.27363	0.38098	-0.30835		177.978	0.578	0.10789
										-2.275	0.00236													2.09852	1587.75	1627.24	1666.72		2.17526	158	29.2858	-28.5228	24	14.9074	28.644		180	0.26918	0.38386	-0.26461	0.27455	0.38208	-0.30797		180	0.58241	0.1164
										-2.2725	0.00472													2.09806	1770.01	1718.99	1667.97		2.17477	298	29.9616	-28.2326	106	15.1919	29.2405		182.022	0.28243	0.3961	-0.36065	0.27407	0.38125	-0.30615		182.022	0.59123	0.09784
										-2.27	0													2.09761	1707.97	1609.08	1510.18		2.17428	-57	30.6459	-27.9369	-27	15.48	29.8482		184.045	0.27542	0.37898	-0.26492	0.27219	0.37848	-0.3029		184.045	0.57667	0.12028
										-2.2675	0.00236													2.09716	1597.36	1609.98	1622.6		2.1738	150	31.3374	-27.6362	150	15.7711	30.466		186.067	0.26457	0.35144	-0.26793	0.26891	0.37379	-0.29823		186.067	0.58148	0.1021
										-2.265	0.00708													2.09671	1747.66	1703.18	1658.7		2.17331	45	32.0376	-27.3298	138	16.0659	31.0955		188.09	0.26076	0.36877	-0.26132	0.26426	0.36721	-0.29217		188.09	0.57144	0.1219
										-2.2625	0.00943													2.09625	1666.1	1653.61	1641.11		2.17282	-2	32.7467	-27.0175	-60	16.3644	31.7369		190.112	0.26104	0.34364	-0.1846	0.25826	0.35876	-0.28475		190.112	0.56556	0.12897
										-2.26	0.00236													2.0958	1635.45	1577.99	1520.54		2.17233	31	33.4649	-26.6992	366	16.6667	32.3905		192.135	0.25821	0.36578	-0.31288	0.25093	0.34849	-0.276		192.135	0.57642	0.10713
										-2.2575	0.00236													2.09535	1566.54	1580.27	1593.99		2.17185	-29	34.1908	-26.3754	-131	16.9723	33.0553		194.157	0.23321	0.331	-0.28288	0.24232	0.33645	-0.26596		194.157	0.56246	0.11103
										-2.255	0													2.0949	1621.82	1622.84	1623.86		2.17136	-55	34.9275	-26.0446	454	17.2825	33.7343		196.18	0.23599	0.32158	-0.29262	0.23247	0.32269	-0.25469		196.18	0.5616	0.10619
										-2.2525	0.00236													2.09445	1644.66	1624.61	1604.56		2.17087	168	35.6721	-25.708	213	17.596	34.425		198.202	0.20746	0.28411	-0.2434	0.22142	0.3073	-0.24225		198.202	0.54118	0.11887
										-2.25	0.00236													2.09399	1633.93	1540.32	1446.72		2.17038	-50	36.4264	-25.3648	-37	17.9135	35.1292		200.225	0.1986	0.28969	-0.28964	0.20924	0.29035	-0.22868		200.225	0.54927	0.10528
										-2.2475	0.00943													2.09354	1564.41	1560.92	1557.43		2.1699	16	37.1889	-25.0154	-22	18.2345	35.8457		202.247	0.18495	0.27323	-0.28304	0.19598	0.27191	-0.21407		202.247	0.53438	0.11514
										-2.245	0.00236													2.09309	1586.79	1596.52	1606.25		2.16941	118	37.9614	-24.6591	-73	18.5597	36.5763		204.27	0.17066	0.24442	-0.1771	0.1817	0.25209	-0.19848		204.27	0.52623	0.12694
										-2.2425	0													2.09264	1649.96	1615.31	1580.66		2.16892	152	38.7456	-24.2949	-78	18.8898	37.323		206.292	0.16966	0.21834	-0.15328	0.16649	0.23097	-0.18199		206.292	0.52104	0.12249
										-2.24	0.00472													2.09219	1568.27	1564.66	1561.04		2.16844	-2	39.5368	-23.9248	28	19.2229	38.0814		208.315	0.14157	0.20333	-0.21439	0.15042	0.20868	-0.16467		208.315	0.51419	0.11421
										-2.2375	0.00236													2.09174	1582.4	1597.31	1612.22		2.16795	-43	40.34	-23.5465	-14	19.5611	38.8567		210.337	0.13148	0.20043	-0.23782	0.13357	0.18531	-0.14663		210.337	0.5106	0.11379
										-2.235	0													2.09129	1598.39	1517.53	1436.68		2.16747	209	41.154	-23.1604	180	19.9038	39.6476		212.36	0.10566	0.15804	-0.0663	0.11601	0.161	-0.12794		212.36	0.4823	0.15597
										-2.2325	0.00472													2.09084	1641.8	1627.35	1612.89		2.16698	274	41.977	-22.7672	280	20.2503	40.4528		214.382	0.09239	0.118	-0.04669	0.09785	0.13584	-0.10869		214.382	0.47258	0.14738
										-2.23	0.00943													2.09039	1589.08	1589.38	1589.67		2.1665	421	42.8111	-22.3658	237	20.6014	41.2746		216.404	0.07991	0.1048	-0.10602	0.07917	0.10999	-0.08899		216.404	0.4704	0.13271
										-2.2275	0.00236													2.08994	1566.26	1585.94	1605.61		2.16601	-41	43.6545	-21.9569	209	20.9565	42.1115		218.427	0.04813	0.09584	-0.15518	0.06007	0.08355	-0.06893		218.427	0.46061	0.13462
										-2.225	0.00236													2.08949	1570.58	1599.13	1627.68		2.16553	101	44.5111	-21.5386	172	21.3171	42.9674		220.449	0.04905	0.07847	-0.14868	0.04064	0.05667	-0.0486		220.449	0.45883	0.12695
										-2.2225	0.00708													2.08904	1635.64	1581.16	1526.68		2.16504	318	45.3774	-21.1123	-32	21.6819	43.8393		222.472	0.01236	0.02167	-0.09304	0.02097	0.02948	-0.02811		222.472	0.43275	0.13864
										-2.22	0.00472													2.08859	1563.03	1563.89	1564.74		2.16456	32	46.2555	-20.677	-73	22.0515	44.7295		224.494	-0.00481	-0.01286	0.000327	0.00117	0.00212	-0.00757		224.494	0.42208	0.14488
										-2.2175	0.00236													2.08814	1610.42	1582.57	1554.72		2.16408	57	47.1455	-20.2324	319	22.4262	45.6384		226.517	-0.02814	-0.03527	-0.01795	-0.01866	-0.02528	0.01294		226.517	0.40447	0.15859
										-2.215	0.00472													2.0877	1653	1635.94	1618.88		2.16359	62	48.0477	-19.7782	197	22.8061	46.5666		228.539	-0.04521	-0.0713	0.09802	-0.03842	-0.05258	0.03331		228.539	0.39561	0.16254
										-2.2125	0.00236													2.08725	1623.17	1617.47	1611.77		2.16311	89	48.9604	-19.3152	160	23.1903	47.5126		230.562	-0.05622	-0.09008	0.10169	-0.05803	-0.07965	0.05343		230.562	0.38868	0.1605
										-2.21	0.00708													2.0868	1639.23	1628.98	1618.74		2.16263	190	49.8856	-18.8421	225	23.5798	48.4789		232.584	-0.08757	-0.11422	0.07075	-0.07736	-0.10634	0.07321		232.584	0.37297	0.16904
										-2.2075	0.00236													2.08635	1625.21	1565.25	1505.28		2.16214	-8	50.8237	-18.3586	51	23.9748	49.466		234.607	-0.09973	-0.13069	0.11693	-0.09634	-0.13253	0.09255		234.607	0.36913	0.16839
										-2.205	0.00472													2.0859	1660.55	1638.87	1617.2		2.16166	244	51.7747	-17.8644	223	24.3752	50.4745		236.629	-0.11271	-0.14938	0.05713	-0.11487	-0.15808	0.11135		236.629	0.35732	0.16899
										-2.2025	0.00708													2.08546	1579.68	1586.93	1594.19		2.16118	176	52.7371	-17.3604	77	24.7803	51.503		238.652	-0.12837	-0.19583	0.18611	-0.13284	-0.18287	0.12953		238.652	0.34401	0.1713
										-2.2	0.00236													2.08501	1626.49	1669.79	1713.09		2.1607	35	53.7149	-16.8439	61	25.192	52.5563		240.674	-0.16078	-0.20687	0.1533	-0.15018	-0.20677	0.14699		240.674	0.33903	0.16732
										-2.1975	0.00472													2.08456	1653.4	1618.76	1584.12		2.16021	41	54.7044	-16.317	-133	25.6086	53.6306		242.697	-0.17654	-0.23406	0.18909	-0.16679	-0.22966	0.16365		242.697	0.3254	0.17873
										-2.195	0.01179													2.08412	1673.28	1687.42	1701.55		2.15973	189	55.7058	-15.7792	125	26.0303	54.7266		244.719	-0.19403	-0.26565	0.20338	-0.18259	-0.25143	0.17942		244.719	0.31335	0.17641
										-2.1925	0.01415													2.08367	1712.74	1700.76	1688.78		2.15925	99	56.7236	-15.228	115	26.4587	55.8495		246.742	-0.18844	-0.27224	0.21328	-0.19751	-0.27197	0.19423		246.742	0.30671	0.19061
										-2.19	0.00236													2.08322	1716.4	1704.43	1692.46		2.15877	147	57.7537	-14.6654	143	26.8924	56.9954		248.764	-0.20535	-0.2812	0.13755	-0.21147	-0.29117	0.20801		248.764	0.30465	0.1733
										-2.1875	0.00472													2.08278	1603.34	1685.68	1768.02		2.15829	125	58.7985	-14.0897	-64	27.3323	58.1673		250.787	-0.2236	-0.29898	0.26235	-0.22439	-0.30895	0.22067		250.787	0.29618	0.19565
										-2.185	0.00943													2.08233	1669.6	1643.64	1617.68		2.15781	477	59.8582	-13.5006	22	27.7785	59.3659		252.809	-0.223	-0.31211	0.24289	-0.23621	-0.3252	0.23217		252.809	0.29298	0.18416
										-2.1825	0.00236													2.08188	1712.16	1721.6	1731.04		2.15733	79	60.9333	-12.8978	22	28.2312	60.5922		254.831	-0.24141	-0.33694	0.26842	-0.24688	-0.33986	0.24245		254.831	0.27989	0.19759
										-2.18	0.00472													2.08144	1804.21	1744.35	1684.49		2.15685	272	62.0217	-12.2819	253	28.6894	61.8443		256.854	-0.2565	-0.37375	0.29056	-0.25634	-0.35284	0.25146		256.854	0.26376	0.20348
										-2.1775	0.00236													2.08099	1701.1	1707.97	1714.84		2.15637	34	63.1283	-11.6502	-31	29.1553	63.1282		258.876	-0.26748	-0.36328	0.25507	-0.26455	-0.36408	0.25914		258.876	0.26865	0.19598
										-2.175	0													2.08055	1795.69	1751.18	1706.66		2.15589	279	64.2486	-11.0046	-92	29.627	64.4396		260.899	-0.27754	-0.39459	0.37184	-0.27145	-0.37353	0.26547		260.899	0.25541	0.21435
										-2.1725	0.00472													2.0801	1785.25	1798.86	1812.47		2.15541	39	65.3831	-10.3448	74	30.1046	65.7792		262.921	-0.27092	-0.37867	0.28295	-0.27702	-0.38113	0.27041		262.921	0.26019	0.20844
										-2.17	0.00708													2.07966	1766.53	1789.44	1812.35		2.15493	231	66.5366	-9.66767	201	30.5903	67.1535		264.944	-0.28179	-0.38692	0.24321	-0.28123	-0.38686	0.27394		264.944	0.25991	0.18912
										-2.1675	0													2.07921	1775.65	1816.98	1858.32		2.15445	-50	67.7048	-8.97538	79	31.0822	68.5579		266.966	-0.28733	-0.37248	0.2907	-0.28406	-0.39068	0.27603		266.966	0.27018	0.17927
										-2.165	0.00472													2.07877	1829.41	1838.76	1848.12		2.15397	-57	68.8903	-8.26606	301	31.5813	69.9961		268.989	-0.29089	-0.40763	0.26318	-0.2855	-0.39257	0.27669		268.989	0.24706	0.20952
										-2.1625	0.00236													2.07832	1901.85	1893.33	1884.81		2.15349	261	70.0936	-7.53913	-81	32.0879	71.4693		271.011	-0.29271	-0.40862	0.31655	-0.28552	-0.39252	0.27591		271.011	0.24996	0.20362
										-2.16	0.00472													2.07788	1861.42	1836.42	1811.42		2.15301	57	71.3149	-6.79402	514	32.6022	72.9785		273.034	-0.28687	-0.39903	0.29631	-0.28415	-0.39053	0.27368		273.034	0.25381	0.20137
										-2.1575	0.00236													2.07744	1909.68	1929.08	1948.49		2.15253	385	72.552	-6.03175	399	33.123	74.5217		275.056	-0.29305	-0.40323	0.27733	-0.28138	-0.38662	0.27003		275.056	0.25121	0.20195
										-2.155	0.00236													2.07699	2014.74	2013.93	2013.11		2.15205	38	73.8078	-5.25015	128	33.6518	76.1032		277.079	-0.28221	-0.40586	0.30272	-0.27723	-0.3808	0.26497		277.079	0.25108	0.20168
										-2.1525	0.00472													2.07655	2040.59	2000.75	1960.92		2.15158	239	75.0827	-4.44859	-78	34.1886	77.7242		279.101	-0.26749	-0.37831	0.25754	-0.27171	-0.3731	0.25852		279.101	0.25936	0.20827
										-2.15	0													2.07611	2022.28	2091.5	2160.72		2.1511	139	76.3771	-3.62638	321	34.7336	79.386		281.124	-0.26016	-0.3785	0.33052	-0.26487	-0.36356	0.25072		281.124	0.26265	0.20596
										-2.1475	0.00236													2.07566	2225.19	2187.86	2150.53		2.15062	100	77.6886	-2.78461	88	35.2858	81.0863		283.146	-0.26145	-0.35862	0.22081	-0.25672	-0.35223	0.2416		283.146	0.26812	0.20013
										-2.145	0.00708													2.07522	2279.33	2268.43	2257.53		2.15014	30	79.0231	-1.91902	61	35.8477	82.8338		285.169	-0.25261	-0.34219	0.21615	-0.24731	-0.33917	0.23121		285.169	0.27919	0.18382
										-2.1425	0.00708													2.07478	2352.74	2340.34	2327.93		2.14967	43	80.3755	-1.03247	433	36.4171	84.6225		287.191	-0.23674	-0.30739	0.16796	-0.23669	-0.32443	0.2196		287.191	0.29402	0.17633
										-2.14	0													2.07433	2531.18	2485.9	2440.61		2.14919	292	81.7488	-0.12239	38	36.9954	86.4575		289.213	-0.22058	-0.28979	0.13	-0.22491	-0.3081	0.20684		289.213	0.29872	0.17943
										-2.1375	0.00236													2.07389	2470.17	2486.88	2503.59		2.14871	99	83.1407	0.81007	146	37.5815	88.3365		291.236	-0.2188	-0.30743	0.26195	-0.21204	-0.29025	0.19297		291.236	0.29516	0.18632
										-2.135	0													2.07345	2703.46	2640.31	2577.16		2.14824	97	84.5575	1.76969	590	38.178	90.2689		293.258	-0.2104	-0.27701	0.11025	-0.19812	-0.27098	0.17807		293.258	0.30911	0.16087
										-2.1325	0.00236													2.07301	2685.83	2733.18	2780.54		2.14776	325	85.9935	2.75333	233	38.7827	92.2483		295.281	-0.1929	-0.26337	0.22638	-0.18325	-0.25037	0.16222		295.281	0.31016	0.19366
										-2.13	0.00472													2.07257	2888.94	2895.52	2902.09		2.14728	245	87.4523	3.76391	-31	39.397	94.2806		297.303	-0.17279	-0.2485	0.27018	-0.16748	-0.22855	0.14549		297.303	0.31744	0.19711
										-2.1275	0.00472													2.07213	2951.88	2984.08	3016.28		2.14681	229	88.9344	4.8024	31	40.021	96.3675		299.326	-0.14712	-0.19644	0.11261	-0.1509	-0.2056	0.12796		299.326	0.34035	0.17012
										-2.125	0.00236													2.07168	3212.32	3191.81	3171.3		2.14633	-11	90.437	5.86755	16	40.6537	98.5065		301.348	-0.13309	-0.18301	0.10825	-0.13359	-0.18165	0.10972		301.348	0.34662	0.16787
										-2.1225	0.00708													2.07124	3270.91	3334.99	3399.08		2.14586	103	91.9637	6.96255	123	41.2966	100.704		303.371	-0.11217	-0.14702	0.05439	-0.11564	-0.15683	0.09087		303.371	0.35852	0.16804
										-2.12	0													2.0708	3473.93	3466.36	3458.79		2.14538	326	93.5151	8.08853	220	41.9499	102.961		305.393	-0.10279	-0.13576	0.04645	-0.09714	-0.13124	0.07148		305.393	0.36768	0.15605
										-2.1175	0.00236													2.07036	3757.41	3782.06	3806.72		2.14491	205	95.0917	9.24662	116	42.6137	105.282		307.416	-0.08629	-0.11992	0.12761	-0.07818	-0.10502	0.05167		307.416	0.37081	0.17739
										-2.115	0.00943													2.06992	3946.71	3939.23	3931.75		2.14443	218	96.694	10.438	478	43.2884	107.667		309.438	-0.05599	-0.08315	0.02959	-0.05885	-0.07831	0.03152		309.438	0.38723	0.1599
										-2.1125	0.01179													2.06948	4109.83	4205.86	4301.9		2.14396	124	98.3192	11.6614	144	43.9728	110.114		311.461	-0.04664	-0.04807	-0.02059	-0.03926	-0.05123	0.01114		311.461	0.40227	0.15165
										-2.11	0.01651													2.06904	4328.89	4333.2	4337.51		2.14349	298	99.9711	12.9205	314	44.6684	112.63		313.483	-0.02277	-0.02025	-0.04092	-0.0195	-0.02392	-0.00937		313.483	0.4176	0.1415
										-2.1075	0.01179													2.0686	4623.74	4665.74	4707.74		2.14301	61	101.65	14.2168	108	45.3755	115.218		315.506	-0.000323	0.00217	-0.07381	0.000330605	0.00349	-0.02992		315.506	0.41855	0.15255
										-2.105	0.00472													2.06816	4984.24	4876.84	4769.43		2.14254	121	103.357	15.5516	264	46.0944	117.881		317.528	-0.000306	0.00163	-0.03547	0.02013	0.03084	-0.0504		317.528	0.4231	0.14967
										-2.1025	0.00708													2.06772	5088.25	5140.23	5192.21		2.14206	113	105.093	16.9264	13	46.8253	120.622		319.551	0.0383	0.05382	-0.08927	0.0398	0.05802	-0.0707		319.551	0.45036	0.13231
										-2.1	0.00236													2.06728	5392.91	5389.33	5385.75		2.14159	-18	106.854	18.3399	97	47.5669	123.436		321.573	0.06213	0.08771	-0.0606	0.05925	0.08488	-0.09074		321.573	0.46005	0.14476
										-2.0975	0.00472													2.06684	5737.85	5750.33	5762.81		2.14112	248	108.645	19.7965	142	48.3211	126.334		323.596	0.06937	0.12711	-0.23005	0.07837	0.11129	-0.1104		323.596	0.46887	0.12936
										-2.095	0.02123													2.0664	5913.6	5875.54	5837.47		2.14064	171	110.467	21.2979	-99	49.0881	129.317		325.618	0.09673	0.13922	-0.10701	0.09707	0.13712	-0.1296		325.618	0.47783	0.14388
										-2.0925	0.00472													2.06597	6183.11	6132.75	6082.38		2.14017	204	112.319	22.8459	14	49.8682	132.39		327.64	0.1056	0.17087	-0.2085	0.11526	0.16223	-0.14824		327.64	0.4947	0.12267
										-2.09	0.02123													2.06553	6284.89	6318.03	6351.16		2.1397	588	114.199	24.4391	142	50.66	135.55		329.663	0.14392	0.19123	-0.16384	0.13283	0.1865	-0.16623		329.663	0.51109	0.11866
										-2.0875	0.01887													2.06509	6560.45	6618.55	6676.65		2.13923	-9	116.112	26.0826	0	51.4654	138.805		331.685	0.14221	0.18291	-0.06824	0.14972	0.20982	-0.18347		331.685	0.50174	0.14134
										-2.085	0.01179													2.06465	6842.58	6816.44	6790.31		2.13876	130	118.058	27.7784	-10	52.2848	142.16		333.708	0.15382	0.23289	-0.25943	0.16583	0.23205	-0.19989		333.708	0.52312	0.11212
										-2.0825	0.01179													2.06421	7103.87	7180.68	7257.49		2.13828	210	120.037	29.5288	133	53.1184	145.62		335.73	0.18557	0.24817	-0.23806	0.18108	0.2531	-0.2154		335.73	0.52749	0.11793
										-2.08	0.0283													2.06378	7248.71	7222.49	7196.27		2.13781	-56	122.047	31.3321	458	53.9649	149.179		337.753	0.1932	0.27139	-0.2961	0.19539	0.27286	-0.22992		337.753	0.54625	0.09904
										-2.0775	0.02594													2.06334	7494.11	7429.24	7364.37		2.13734	369	124.097	33.1985	37	54.8281	152.858		339.775	0.21745	0.29823	-0.25579	0.2087	0.29123	-0.24339		339.775	0.55712	0.10547
										-2.075	0.02594													2.0629	7597.32	7645.53	7693.73		2.13687	183	126.179	35.1225	181	55.7048	156.647		341.798	0.21312	0.29739	-0.19379	0.22093	0.30811	-0.25573		341.798	0.54179	0.13287
										-2.0725	0.01887													2.06246	7670.65	7633.35	7596.05		2.1364	91	128.297	37.1107	-11	56.597	160.556		343.82	0.23185	0.31624	-0.2533	0.23202	0.32342	-0.26689		343.82	0.56107	0.11011
										-2.07	0.01887													2.06203	7852.66	7920.9	7989.15		2.13593	-39	130.449	39.1614	31	57.5033	164.582		345.843	0.24382	0.33121	-0.26513	0.24193	0.33709	-0.27682		345.843	0.56809	0.10766
										-2.0675	0.02358													2.06159	7926.37	7916.14	7905.9		2.13546	396	132.645	41.2863	422	58.4278	168.748		347.865	0.25718	0.34775	-0.30731	0.25059	0.34904	-0.28545		347.865	0.57197	0.10475
										-2.065	0.01651													2.06115	8036.79	8066.15	8095.51		2.13499	147	134.875	43.4793	495	59.3671	173.042		349.888	0.25412	0.35373	-0.2282	0.25798	0.35922	-0.29276		349.888	0.56225	0.13069
										-2.0625	0.02358													2.06072	8027.92	8022.99	8018.05		2.13452	104	137.146	45.7483	-22	60.3234	177.478		351.91	0.2619	0.36741	-0.33943	0.26404	0.36758	-0.2987		351.91	0.57783	0.10229
										-2.06	0.04009													2.06028	8109.91	8109.5	8109.09		2.13405	94	139.458	48.0966	206	61.2973	182.061		353.933	0.27139	0.38468	-0.32294	0.26874	0.37407	-0.30324		353.933	0.5897	0.10037
										-2.0575	0.03066													2.05984	8165.4	8117.74	8070.09		2.13358	309	141.808	50.5224	347	62.2869	186.788		355.955	0.27558	0.3806	-0.31561	0.27208	0.37867	-0.30637		355.955	0.58274	0.10664
										-2.055	0.03774													2.05941	8074.6	8088.62	8102.65		2.13311	41	144.206	53.04	604	63.297	191.686		357.978	0.28051	0.39173	-0.34603	0.27402	0.38134	-0.30806		357.978	0.59591	0.09393
										-2.0525	0.08726													2.05897	8103.15	8132.27	8161.38		2.13264	-80	146.644	55.6425	179	64.3237	196.74		360	0.27218	0.3872	-0.33806	0.27456	0.38207	-0.30831		360	0.58926	0.09958
										-2.05	0.07783													2.05854	7989.87	7982.06	7974.25		2.13217	297	149.127	58.3395	150	65.3696	201.968
										-2.0475	0.07547													2.0581	7835.84	7860.46	7885.07		2.1317	333	151.657	61.1353	219	66.4351	207.378
										-2.045	0.09198													2.05767	7765.31	7781.38	7797.45		2.13123	165	154.23	64.0283	657	67.5185	212.965
										-2.0425	0.08726													2.05723	7715.85	7757.72	7799.59		2.13077	525	156.851	67.0293	173	68.6225	218.749
										-2.04	0.12264													2.0568	7706.92	7679.16	7651.4		2.1303	52	159.522	70.1433	235	69.7476	224.738
										-2.0375	0.125													2.05636	7292.08	7357.98	7423.88		2.12983	349	162.245	73.3759	165	70.8944	230.943
										-2.035	0.17453													2.05593	7252.49	7266.49	7280.5		2.12936	248	165.02	76.7328	373	72.0633	237.371
										-2.0325	0.16981													2.0555	7269.41	7161.06	7052.7		2.12889	294	167.843	80.2125	445	73.2525	244.02
										-2.03	0.20755													2.05506	6953.41	7043	7132.59		2.12843	232	170.722	83.8285	615	74.465	250.912
										-2.0275	0.21934													2.05463	6776.63	6789.86	6803.09		2.12796	133	173.657	87.5875	314	75.7013	258.06
										-2.025	0.23821													2.0542	6458.74	6497.5	6536.27		2.12749	186	176.65	91.4967	-4	76.9621	265.474
										-2.0225	0.25236													2.05376	6297.12	6337.09	6377.06		2.12703	159	179.703	95.5637	450	78.2481	273.166
										-2.02	0.3184													2.05333	6024.67	6044.44	6064.21		2.12656	102	182.811	99.7873	122	79.557	281.133
										-2.0175	0.36085													2.0529	6005.64	5976.96	5948.27		2.12609	254	185.981	104.184	305	80.8924	289.403
										-2.015	0.36557													2.05246	5759.79	5750.58	5741.37		2.12563	491	189.215	108.764	387	82.2549	297.991
										-2.0125	0.4434													2.05203	5615.73	5583.79	5551.85		2.12516	304	192.516	113.536	351	83.6452	306.911
										-2.01	0.46226													2.0516	5409.31	5316.79	5224.27		2.1247	247	195.877	118.498	473	85.061	316.158
										-2.0075	0.66981													2.05117	5207.69	5199.8	5191.91		2.12423	125	199.308	123.672	674	86.5062	325.768
										-2.005	0.69811													2.05073	5086.5	4926.8	4767.1		2.12377	324	202.809	129.069	77	87.9813	335.756
										-2.0025	0.85142													2.0503	4579.47	4637.86	4696.25		2.1233	567	206.385	134.701	170	89.4874	346.14
										-2	1													2.04987	4711.03	4616.19	4521.35		2.12284	472	210.035	140.58	259	91.0252	356.939
										-1.9975	0.98113													2.04944	4476.21	4449.34	4422.47		2.12237	211	213.755	146.706	136	92.5923	368.148
										-1.995	0.88915													2.04901	4203.26	4182.47	4161.67		2.12191	197	217.554	153.105	398	94.1928	379.808
										-1.9925	0.73113													2.04858	4000.19	3968.81	3937.42		2.12145	796	221.435	159.791	372	95.8277	391.94
										-1.99	0.68632													2.04815	3785.54	3848.9	3912.26		2.12098	517	225.399	166.781	364	97.498	404.566
										-1.9875	0.60377													2.04772	3645.54	3636.7	3627.87		2.12052	106	229.45	174.091	552	99.2046	417.709
										-1.985	0.50708													2.04729	3521.25	3513.47	3505.68		2.12005	383	233.581	181.721	184	100.945	431.36
										-1.9825	0.41745													2.04686	3414.46	3365.34	3316.21		2.11959	249	237.803	189.705	587	102.724	445.573
										-1.98	0.3467													2.04643	3157.72	3170.63	3183.54		2.11913	426	242.118	198.061	616	104.542	460.37
										-1.9775	0.31604													2.046	3047.37	3013.8	2980.23		2.11867	398	246.53	206.811	682	106.401	475.778
										-1.975	0.23113													2.04557	2910.57	2909.1	2907.64		2.1182	440	251.031	215.953	377	108.297	491.787
										-1.9725	0.23349													2.04514	2782.22	2751.21	2720.19		2.11774	572	255.634	225.53	711	110.237	508.455
										-1.97	0.16274													2.04471	2690.04	2675.24	2660.45		2.11728	736	260.342	235.564	938	112.22	525.809
										-1.9675	0.20519													2.04428	2496.19	2475.91	2455.64		2.11682	402	265.158	246.079	795	114.25	543.876
										-1.965	0.16981													2.04385	2438.19	2425.48	2412.78		2.11636	634	270.085	257.099	885	116.326	562.682
										-1.9625	0.16509													2.04342	2254.56	2234.09	2213.63		2.11589	633	275.117	268.624	739	118.446	582.211
										-1.96	0.13208													2.04299	2162.34	2139.4	2116.46		2.11543	563	280.266	280.704	651	120.616	602.529
										-1.9575	0.13208													2.04257	2076.89	2107.11	2137.32		2.11497	921	285.536	293.367	862	122.837	623.66
										-1.955	0.09434													2.04214	1932.22	1953.77	1975.31		2.11451	657	290.932	306.638	642	125.111	645.629
										-1.9525	0.07783													2.04171	1896.21	1899.89	1903.58		2.11405	636	296.458	320.546	1296	127.439	668.458
										-1.95	0.10849													2.04128	1818.12	1788.55	1758.97		2.11359	912	302.104	335.086	913	129.818	692.115
										-1.9475	0.06604													2.04085	1657.58	1730.19	1802.8		2.11313	540	307.887	350.315	832	132.256	716.665
										-1.945	0.0566													2.04043	1767.75	1699.56	1631.36		2.11267	1023	313.812	366.258	1110	134.753	742.122
										-1.9425	0.05189													2.04	1619.12	1580.13	1541.14		2.11221	1072	319.883	382.942	1416	137.311	768.495
										-1.94	0.0566													2.03957	1537.45	1546.42	1555.4		2.11175	1013	326.092	400.349	681	139.928	795.73
										-1.9375	0.06368													2.03915	1368.53	1426.23	1483.93		2.11129	688	332.469	418.576	1244	142.616	823.942
										-1.935	0.03538													2.03872	1396.34	1400.72	1405.09		2.11083	1213	338.994	437.561	1078	145.366	852.999
										-1.9325	0.01651													2.03829	1406.53	1403.52	1400.52		2.11037	590	345.684	457.356	811	148.186	882.945
										-1.93	0.03538													2.03787	1281.79	1288.92	1296.04		2.10992	1142	352.53	477.919	727	151.072	913.685
										-1.9275	0.01651													2.03744	1262.41	1300.58	1338.74		2.10946	877	359.569	499.342	1686	154.039	945.312
										-1.925	0.01651													2.03702	1180.64	1197.82	1214.99		2.109	516	366.775	521.521	755	157.076	977.64
										-1.9225	0.01651													2.03659	1257.57	1237.3	1217.02		2.10854	1154	374.169	544.483	949	160.193	1010.67
										-1.92	0.01415													2.03616	1176.55	1178.71	1180.87		2.10808	1354	381.759	568.196	1804	163.393	1044.33
										-1.9175	0.02123													2.03574	1043.9	1071.54	1099.18		2.10763	947	389.534	592.561	1500	166.67	1078.43
										-1.915	0.03774													2.03531	1092.22	1069.98	1047.75		2.10717	1430	397.535	617.623	987	170.043	1113.02
										-1.9125	0.0283													2.03489	1054.13	1000.27	946.413		2.10671	1160	405.735	643.192	1936	173.5	1147.8
										-1.91	0.00472													2.03446	1010.85	999.436	988.022		2.10625	851	414.158	669.223	1805	177.052	1182.7
										-1.9075	0.01415													2.03404	949.575	966.777	983.978		2.1058	706	422.813	695.594	1675	180.701	1217.54
										-1.905	0.01179													2.03362	1048.92	995.69	942.458		2.10534	1893	431.688	722.101	1342	184.443	1252.06
										-1.9025	0.01415													2.03319	974.866	950.355	925.844		2.10488	1101	440.811	748.63	1623	188.29	1286.1
										-1.9	0.00943													2.03277	851.978	889.084	926.19		2.10443	1607	450.213	775.045	1855	192.254	1319.51
										-1.8975	0.01415													2.03234	833.598	867.539	901.48		2.10397	1218	459.86	801.009	1090	196.322	1351.88
										-1.895	0.01179													2.03192	862.592	837.732	812.872		2.10352	1353	469.762	826.283	1686	200.498	1382.96
										-1.8925	0.00472													2.0315	784.045	813.612	843.179		2.10306	1240	479.973	850.714	1257	204.804	1412.61
										-1.89	0.00472													2.03107	822.844	820.902	818.961		2.10261	878	490.459	873.916	1883	209.227	1440.42
										-1.8875	0.00708													2.03065	817.939	839.059	860.179		2.10215	1806	501.253	895.654	1784	213.779	1466.16
										-1.885	0.00943													2.03023	820.184	791.028	761.872		2.1017	1059	512.367	915.633	2373	218.467	1489.57
										-1.8825	0.00236													2.02981	848.603	800.324	752.045		2.10124	1635	523.815	933.564	2966	223.295	1510.37
										-1.88	0.01179													2.02938	711.676	707.933	704.19		2.10079	1918	535.582	949.138	1617	228.259	1528.28
										-1.8775	0.00472													2.02896	766.274	719.285	672.296		2.10033	1436	547.735	962.172	1382	233.386	1543.17
										-1.875	0.00708													2.02854	615.089	596.338	577.587		2.09988	1784	560.234	972.387	1295	238.659	1554.77
										-1.8725	0.00472													2.02812	712.302	717.254	722.207		2.09942	1562	573.093	979.624	1791	244.083	1562.96
										-1.87	0.01179													2.0277	690.385	706.377	722.369		2.09897	1830	586.383	983.784	1292	249.69	1567.66
										-1.8675	0.00708													2.02727	626.888	628.966	631.045		2.09852	1616	600.063	984.773	1942	255.463	1568.79
										-1.865	0.00708													2.02685	656.883	647.687	638.492		2.09806	1495	614.211	982.577	2180	261.432	1566.34
										-1.8625	0.00472													2.02643	572.14	608.659	645.179		2.09761	885	628.783	977.247	1650	267.581	1560.36
										-1.86	0.00472													2.02601	617.101	610.335	603.57		2.09716	1342	643.829	968.878	1857	273.931	1550.92
										-1.8575	0.00708													2.02559	607.402	599.187	590.972		2.09671	1765	659.334	957.645	1630	280.474	1538.17
										-1.855	0.00472													2.02517	461.201	472.039	482.877		2.09625	1828	675.388	943.693	1922	287.25	1522.23
										-1.8525	0.00472													2.02475	553.436	541.006	528.575		2.0958	1447	691.943	927.313	993	294.238	1503.37
										-1.85	0.00472													2.02433	546.698	548.913	551.128		2.09535	1936	709.058	908.736	1738	301.462	1481.77
										-1.8475	0.00472													2.02391	527.095	545.933	564.771		2.0949	1531	726.756	888.239	1511	308.933	1457.7
										-1.845	0.00236													2.02349	513.916	505.439	496.961		2.09445	1461	745.024	866.159	1666	316.646	1431.47
										-1.8425	0.00472													2.02307	499.14	506.637	514.134		2.09399	1754	763.927	842.737	1436	324.627	1403.3
										-1.84	0.00236													2.02265	448.441	447.109	445.777		2.09354	1953	783.538	818.199	2425	332.907	1373.41
										-1.8375	0.00708													2.02223	500.497	501.955	503.413		2.09309	1359	803.801	792.919	1611	341.464	1342.2
										-1.835	0.00472													2.02181	415.123	422.265	429.408		2.09264	2022	824.744	767.153	1663	350.308	1309.94
										-1.8325	0													2.02139	456.38	390.659	324.939		2.09219	1499	846.494	741.013	1522	359.495	1276.75
										-1.83	0.01179													2.02097	398.905	411.332	423.76		2.09174	1844	868.99	714.821	1000	368.997	1243.01
										-1.8275	0.00472													2.02056	412.43	410.81	409.19		2.09129	1291	892.318	688.699	1703	378.852	1208.87
										-1.825	0.00472													2.02014	410.721	404.584	398.447		2.09084	1407	916.519	662.803	2091	389.076	1174.53
										-1.8225	0.00708													2.01972	392.57	421.349	450.128		2.09039	2210	941.634	637.269	1443	399.687	1140.17
										-1.82	0.00708													2.0193	358.793	342.388	325.983		2.08994	750	967.709	612.206	1275	410.706	1105.97
										-1.8175	0													2.01888	276.978	331.961	386.944		2.08949	2939	994.731	587.76	1195	422.125	1072.13
										-1.815	0.01887													2.01847	329.536	339.36	349.184		2.08904	1527	1022.81	563.946	1683	433.991	1038.7
										-1.8125	0.00708													2.01805	310.883	324.466	338.05		2.08859	1683	1051.99	540.819	1366	446.327	1005.8
										-1.81	0.00472													2.01763	282.089	308.106	334.123		2.08814	1458	1082.33	518.42	1442	459.156	973.506
										-1.8075	0.00472													2.01721	347.933	311.617	275.302		2.0877	1950	1113.83	496.824	1907	472.474	941.968
										-1.805	0.00943													2.0168	172.492	245.668	318.844		2.08725	1868	1146.69	475.951	1657	486.368	911.102
										-1.8025	0.00236													2.01638	345.346	310.944	276.542		2.0868	2505	1180.82	455.902	1345	500.804	881.094
										-1.8	0.00708													2.01596	271.43	260.282	249.134		2.08635	1884	1216.38	436.63	1807	515.844	851.907
										-1.7975	0.00943													2.01555	314.52	282.522	250.525		2.0859	1967	1253.35	418.169	1064	531.484	823.63
										-1.795	0.00236													2.01513	275.313	237.394	199.475		2.08546	1886	1291.98	400.424	1950	547.83	796.152
										-1.7925	0.00472													2.01472	252.888	269.045	285.201		2.08501	2022	1332.18	383.459	1518	564.844	769.605
										-1.79	0.00236													2.0143	237.782	231.55	225.318		2.08456	1556	1374.14	367.215	1238	582.603	743.927
										-1.7875	0.00236													2.01388	256.514	264.419	272.324		2.08412	1630	1417.94	351.67	1435	601.147	719.115
										-1.785	0.00708													2.01347	188.67	180.673	172.676		2.08367	2161	1463.69	336.803	1711	620.521	695.161
										-1.7825	0.00236													2.01305	210.989	236.156	261.324		2.08322	2435	1511.41	322.62	2152	640.727	672.103
										-1.78	0.00236													2.01264	196.676	246.095	295.514		2.08278	2131	1561.29	309.063	798	661.858	649.871
										-1.7775	0.00943													2.01222	243.123	230.237	217.352		2.08233	2049	1613.59	296.077	1698	684.017	628.401
										-1.775	0.00708													2.01181	200.771	191.98	183.19		2.08188	2327	1668.08	283.724	709	707.111	607.814
										-1.7725	0.00472													2.01139	212.324	226.992	241.659		2.08144	2015	1725.27	271.894	1391	731.352	587.947
										-1.77	0.00472													2.01098	222.609	207.508	192.408		2.08099	1771	1785.19	260.589	1148	756.757	568.826
										-1.7675	0													2.01057	184.603	190.282	195.961		2.08055	1532	1847.85	249.811	1611	783.334	550.466
										-1.765	0													2.01015	185.056	192.559	200.061		2.0801	2024	1913.57	239.51	1399	811.212	532.801
										-1.7625	0.00943													2.00974	136.564	157.866	179.168		2.07966	1912	1982.52	229.664	617	840.473	515.807
										-1.76	0.00708													2.00932	279.626	214.953	150.279		2.07921	1929	2054.75	220.271	1675	871.131	499.496
										-1.7575	0.00943													2.00891	115.223	154.5	193.777		2.07877	2289	2130.78	211.268	1738	903.414	483.771
										-1.755	0.01179													2.0085	206.983	177.089	147.196		2.07832	2562	2210.5	202.677	1593	937.274	468.679
										-1.7525	0													2.00809	148.709	166.779	184.849		2.07788	2744	2294.31	194.458	1395	972.887	454.161
										-1.75	0.00236													2.00767	202.313	191.726	181.14		2.07744	2571	2382.48	186.591	1157	1010.36	440.195
										-1.7475	0.00472													2.00726	186.62	135.33	84.0391		2.07699	1778	2475.26	179.061	979	1049.82	426.759
										-1.745	0.00236													2.00685	223.425	188.33	153.235		2.07655	2808	2572.74	171.866	1510	1091.28	413.859
										-1.7425	0.00708													2.00643	182.944	208.796	234.648		2.07611	2773	2675.41	164.973	1694	1134.98	401.445
										-1.74	0													2.00602	194.743	145.07	95.3966		2.07566	2692	2783.86	158.353	1002	1181.15	389.469
										-1.7375	0													2.00561	112.631	160.059	207.486		2.07522	2504	2897.68	152.036	1740	1229.64	377.993
										-1.735	0.00472													2.0052	121.771	142.447	163.123		2.07478	3342	3017.99	145.965	1416	1280.91	366.918
										-1.7325	0													2.00479	235.039	166.925	98.8101		2.07433	4135	3144.93	140.141	1894	1335.04	356.253
										-1.73	0.00236													2.00438	154.112	141.723	129.335		2.07389	2692	3278.59	134.564	1536	1392.07	346.004
										-1.7275	0.00236													2.00396	144.894	161.112	177.33		2.07345	2461	3419.69	129.211	1990	1452.31	336.128
										-1.725	0													2.00355	187.547	188.204	188.86		2.07301	3155	3568.67	124.07	1728	1515.95	326.612
										-1.7225	0.00472													2.00314	117.67	134.014	150.358		2.07257	4418	3725.63	119.142	1241	1583.05	317.459
										-1.72	0.00472													2.00273	93.9721	124.506	155.039		2.07213	3053	3891.77	114.395	2197	1654.12	308.614
										-1.7175	0.00236													2.00232	141.045	160.095	179.145		2.07168	3933	4066.83	109.842	1799	1729.06	300.104
										-1.715	0.00708													2.00191	108.296	127.642	146.989		2.07124	3450	4251.67	105.462	1907	1808.26	291.894
										-1.7125	0.00236													2.0015	110.089	152.249	194.408		2.0708	3562	4446.81	101.248	2643	1891.93	283.973
										-1.71	0													2.00109	181.447	160.366	139.285		2.07036	4437	4652.74	97.1925	1901	1980.31	276.328
										-1.7075	0.00236													2.00068	135.279	142.564	149.849		2.06992	5516	4869.45	93.2963	2750	2073.41	268.963
										-1.705	0.00236													2.00027	207.564	146.52	85.4749		2.06948	5747	5097.86	89.5432	1571	2171.62	261.852
										-1.7025	0.00472													1.99986	97.4022	130.545	163.687		2.06904	4786	5338.94	85.9188	1755	2275.39	254.967
										-1.7	0.00236													1.99945	202.514	170.321	138.128		2.0686	5394	5591.38	82.441	1954	2384.17	248.345
										-1.6975	0.00236													1.99904	135.324	130.095	124.866		2.06816	5789	5857.13	79.0798	2506	2498.82	241.93
										-1.695	0.00472													1.99863	125.637	104.642	83.648		2.06772	7027	6135.81	75.8377	2990	2619.19	235.729
										-1.6925	0.00236													1.99823	82.1453	107.732	133.318		2.06728	7369	6426.78	72.7164	2447	2745.03	229.746
										-1.69	0.00708													1.99782	144.073	155.88	167.687		2.06684	7358	6730.5	69.7034	3127	2876.57	223.959
										-1.6875	0													1.99741	147.67	129.447	111.223		2.0664	7375	7046.63	66.794	4184	3013.66	218.359
										-1.685	0.00472													1.997	106.67	120.888	135.106		2.06597	8823	7374.52	63.9839	2731	3156.07	212.941
										-1.6825	0.00708													1.99659	112.52	116.028	119.536		2.06553	7962	7712.47	61.2747	4173	3303.06	207.707
										-1.68	0													1.99618	168.966	146.575	124.184		2.06509	8317	8059.92	58.6559	3139	3454.43	202.639
										-1.6775	0.00472													1.99578	136.039	132.279	128.52		2.06465	8159	8415.14	56.1238	3806	3609.43	197.73
										-1.675	0.01179													1.99537	129.654	113.21	96.7654		2.06421	8608	8775.98	53.6748	4724	3767.14	192.973
										-1.6725	0.00472													1.99496	91.3966	91.0643	90.7318		2.06378	10370	9139.74	51.3053	3959	3926.4	188.365
										-1.67	0													1.99455	156.145	127.279	98.4134		2.06334	10296	9503.21	49.0121	4056	4085.8	183.897
										-1.6675	0.00472													1.99415	98.7095	96.8687	95.0279		2.0629	10630	9861.81	46.7972	4276	4243.34	179.575
										-1.665	0.00472													1.99374	129.821	135.793	141.765		2.06246	10317	10212.1	44.6521	4201	4397.5	175.383
										-1.6625	0													1.99333	33.5251	73.9776	114.43		2.06203	9840	10549.4	42.5742	5240	4546.19	171.317
										-1.66	0.00472													1.99293	179.508	99.9106	20.3129		2.06159	11371	10868.6	40.5607	4951	4687.11	167.372
										-1.6575	0.00472													1.99252	71.2458	105.531	139.816		2.06115	11261	11163.6	38.6134	4899	4817.59	163.551
										-1.655	0.00472													1.99212	70.7598	102.198	133.637		2.06072	11869	11430.4	36.7212	4813	4935.77	159.833
										-1.6525	0.00236													1.99171	134.687	114.774	94.8603		2.06028	11505	11662.5	34.8902	4846	5038.72	156.231
										-1.65	0.00472													1.9913	144.335	151.955	159.575		2.05984	10878	11855.5	33.1139	5546	5124.49	152.732
										-1.6475	0.00236													1.9909	152.235	110.02	67.8045		2.05941	13027	12004.9	31.3941	4182	5190.97	149.34
										-1.645	0.00472													1.99049	-32.7765	51.148	135.073		2.05897	12695	12107.8	29.721	5008	5236.87	146.037
										-1.6425	0.00236													1.99009	59.1229	61.0922	63.0615		2.05854	11028	12161.3	28.1003	6017	5260.85	142.834
										-1.64	0.00472																		2.0581	11251	12164.2	26.5227	6508	5262.41	139.712
										-1.6375	0.00236																		2.05767	12172	12116.6	24.9937	4471	5241.49	136.683
										-1.635	0.00943																		2.05723	12196	12019.9	23.5114	6093	5198.79	133.744
										-1.6325	0.00236																		2.0568	11995	11876	22.0674	5718	5135.17	130.878
										-1.63	0.00236																		2.05636	12616	11689	20.6668	5489	5052.44	128.096
										-1.6275	0.00708																		2.05593	9570	11462.7	19.3048	5744	4952.37	125.387
										-1.625	0.00236																		2.0555	10810	11202	17.9801	3665	4837.15	122.75
										-1.6225	0																		2.05506	11730	10912	16.6913	5254	4709.12	120.183
										-1.62	0.00708																		2.05463	10728	10598.1	15.4372	4154	4570.66	117.682
										-1.6175	0																		2.0542	9758	10266.3	14.2194	3984	4424.51	115.252
										-1.615	0																		2.05376	10408	9920.11	13.031	4652	4272.23	112.878
										-1.6125	0.00236																		2.05333	9383	9565.87	11.8765	3862	4116.62	110.57
										-1.61	0.00236																		2.0529	9306	9207.8	10.7545	4345	3959.55	108.326
										-1.6075	0.00708																		2.05246	8432	8847.98	9.65897	4185	3801.96	106.133
										-1.605	0																		2.05203	8589	8490.44	8.59146	3898	3645.59	103.994
										-1.6025	0.00472																		2.0516	8698	8138.68	7.55345	3342	3491.99	101.913
										-1.6	0.00472																		2.05117	7699	7794.07	6.54155	4780	3341.72	99.8826
										-1.5975	0.00708																		2.05073	8398	7458.33	5.55491	3135	3195.54	97.9018
										-1.595	0.00943																		2.0503	7623	7133.54	4.59491	2953	3054.33	95.9731
										-1.5925	0.00236																		2.04987	7830	6819.18	3.65631	2982	2917.83	94.0862
										-1.59	0.00472																		2.04944	7491	6517.37	2.74272	3574	2786.96	92.2483
										-1.5875	0.00236																		2.04901	5451	6227.78	1.8512	2685	2661.55	90.4538
										-1.585	0.00236																		2.04858	6446	5950.6	0.98106	3865	2541.65	88.7012
										-1.5825	0.00472																		2.04815	6483	5685.85	0.13165	2406	2427.27	86.9894
										-1.58	0.01179																		2.04772	5668	5433.41	-0.69769	2668	2318.34	85.3171
										-1.5775	0.00236																		2.04729	5692	5193.61	-1.5057	2614	2214.96	83.6868
										-1.575	0.00472																		2.04686	4949	4965.52	-2.29493	3228	2116.73	82.0936
										-1.5725	0.00472																		2.04643	4692	4748.78	-3.06595	2352	2023.48	80.5363
										-1.57	0.00708																		2.046	5037	4542.97	-3.8193	1936	1935.02	79.0139
										-1.5675	0.00472																		2.04557	4159	4348.08	-4.55382	1805	1851.32	77.5288
										-1.565	0.00236																		2.04514	3996	4162.76	-5.27344	2459	1771.8	76.073
										-1.5625	0.00236																		2.04471	3893	3987.4	-5.97529	2473	1696.61	74.6526
										-1.56	0.00943																		2.04428	3820	3821.08	-6.66154	1019	1625.35	73.263
										-1.5575	0.00236																		2.04385	4094	3663.35	-7.33264	1734	1557.82	71.9035
										-1.555	0.00472																		2.04342	3664	3514.1	-7.98752	1346	1493.96	70.5762
										-1.5525	0.00472																		2.04299	3202	3372.19	-8.62965	2088	1433.29	69.2742
										-1.55	0.00708																		2.04257	2979	3237.88	-9.25644	1038	1375.89	68.0027
										-1.5475	0.00472																		2.04214	3937	3110.41	-9.8698	1292	1321.45	66.758
										-1.545	0.00236																		2.04171	3406	2989.4	-10.4701	1496	1269.8	65.5392
										-1.5425	0.01415																		2.04128	2614	2874.5	-11.0577	1120	1220.78	64.3457
										-1.54	0.00708																		2.04085	3179	2765.6	-11.6316	1237	1174.34	63.1795
										-1.5375	0.00236																		2.04043	1468	2662.1	-12.1936	1143	1130.23	62.0372
										-1.535	0.00472																		2.04	2170	2563.47	-12.7452	1010	1088.21	60.9155
										-1.5325	0.00472																		2.03957	2548	2470.1	-13.283	1332	1048.45	59.8215
										-1.53	0.00236																		2.03915	2821	2381.02	-13.811	1234	1010.53	58.747
										-1.5275	0																		2.03872	1201	2296.22	-14.3284	1074	974.451	57.6939
										-1.525	0																		2.03829	2985	2215.64	-14.8341	917	940.174	56.664
										-1.5225	0.00472																		2.03787	1850	2138.83	-15.3297	521	907.517	55.6544
										-1.52	0.00236																		2.03744	3002	2065.6	-15.8154	985	876.389	54.6645
										-1.5175	0.00472																		2.03702	2375	1995.74	-16.2916	814	846.703	53.6938
										-1.515	0.00472																		2.03659	2339	1929.06	-16.7584	970	818.379	52.7418
										-1.5125	0.00472																		2.03616	2488	1865.54	-17.2151	1003	791.402	51.8103
										-1.51	0.00708																		2.03574	950	1804.84	-17.663	291	765.634	50.8965
										-1.5075	0.00236																		2.03531	1692	1746.83	-18.1022	785	741.008	49.9999
										-1.505	0																		2.03489	1384	1691.34	-18.533	738	717.462	49.1202
										-1.5025	0.00236																		2.03446	1510	1638.24	-18.9557	1314	694.939	48.257
										-1.5	0.00236																		2.03404	1124	1587.54	-19.3695	502	673.431	47.4117
										-1.4975	0																		2.03362	1195	1538.96	-19.7755	721	652.835	46.5821
										-1.495	0.00236																		2.03319	933	1492.31	-20.1748	754	633.056	45.7657
										-1.4925	0.00472																		2.03277	1050	1447.79	-20.565	725	614.186	44.968
										-1.49	0.00236																		2.03234	1849	1404.99	-20.9489	449	596.047	44.1829
										-1.4875	0.00236																		2.03192	1082	1363.92	-21.3257	590	578.643	43.4119
										-1.485	0.00472																		2.0315	1710	1324.57	-21.6949	445	561.977	42.6565
										-1.4825	0.00472																		2.03107	1439	1286.78	-22.0574	473	545.971	41.9145
										-1.48	0.00708																		2.03065	1025	1250.47	-22.4135	917	530.592	41.1857
										-1.4775	0.00472																		2.03023	1443	1215.56	-22.7631	649	515.809	40.4696
										-1.475	0.00236																		2.02981	1090	1182.06	-23.1058	888	501.627	39.7677
										-1.4725	0.00472																		2.02938	1060	1149.74	-23.4432	466	487.95	39.0764
										-1.47	0																		2.02896	1301	1118.71	-23.774	626	474.817	38.3986
										-1.4675	0																		2.02854	861	1088.83	-24.099	711	462.171	37.7324
										-1.465	0																		2.02812	1114	1060.04	-24.4184	551	449.989	37.0776
										-1.4625	0.00472																		2.0277	753	1032.29	-24.7323	889	438.25	36.4339
										-1.46	0.00236																		2.02727	695	1005.6	-25.0401	373	426.959	35.8026
										-1.4575	0.00236																		2.02685	954	979.851	-25.3427	420	416.069	35.1818
										-1.455	0.00708																		2.02643	840	954.947	-25.6409	652	405.536	34.5699
										-1.4525	0																		2.02601	819	931.02	-25.9327	389	395.419	33.971
										-1.45	0.00236																		2.02559	944	907.859	-26.2204	673	385.625	33.3806
										-1.4475	0.00236																		2.02517	748	885.484	-26.5032	251	376.166	32.7999
										-1.445	0.00472																		2.02475	650	863.914	-26.7807	353	367.047	32.23
										-1.4425	0																		2.02433	953	843.06	-27.0537	268	358.233	31.6693
										-1.44	0																		2.02391	739	822.893	-27.3223	550	349.709	31.1177
										-1.4375	0.00943																		2.02349	629	803.383	-27.5864	83	341.464	30.5749
										-1.435	0.00236																		2.02307	575	784.504	-27.8464	334	333.486	30.0407
										-1.4325	0.00708																		2.02265	932	766.271	-28.1015	566	325.782	29.5163
										-1.43	0.00236																		2.02223	952	748.614	-28.3526	963	318.322	29.0001
										-1.4275	0.01179																		2.02181	269	731.471	-28.6003	188	311.079	28.4908
										-1.425	0.00236																		2.02139	656	714.938	-28.8429	772	304.094	27.9918
										-1.4225	0.00236																		2.02097	609	698.874	-29.0823	112	297.309	27.4994
										-1.42	0.00472																		2.02056	324	683.299	-29.318	284	290.731	27.0146
										-1.4175	0.00236																		2.02014	443	668.23	-29.5494	140	284.366	26.5384
										-1.415	0.00472																		2.01972	903	653.611	-29.7773	342	278.192	26.0694
										-1.4125	0.00236																		2.0193	110	639.423	-30.0017	213	272.2	25.6076
										-1.41	0.01179																		2.01888	499	625.652	-30.2227	243	266.385	25.1527
										-1.4075	0.00943																		2.01847	349	612.311	-30.4398	171	260.752	24.7058
										-1.405	0.00236																		2.01805	780	599.323	-30.6541	120	255.268	24.2644
										-1.4025	0.00236																		2.01763	455	586.736	-30.8647	162	249.954	23.8307
										-1.4	0																		2.01721	362	574.503	-31.0722	393	244.79	23.4034
										-1.3975	0																		2.0168	147	562.613	-31.2766	251	239.771	22.9823
										-1.395	0.00708																		2.01638	654	551.053	-31.4779	372	234.891	22.5675
										-1.3925	0.00943																		2.01596	484	539.837	-31.6759	521	230.156	22.1596
										-1.39	0.00708																		2.01555	125	528.9	-31.8714	-58	225.54	21.7567
										-1.3875	0.00236																		2.01513	302	518.284	-32.0636	88	221.06	21.3605
										-1.385	0																		2.01472	541	507.953	-32.253	82	216.699	20.9701
										-1.3825	0.00708																		2.0143	215	497.919	-32.4392	34	212.465	20.5861
										-1.38	0.00472																		2.01388	231	488.125	-32.6232	-2	208.332	20.2067
										-1.3775	0.00708																		2.01347	309	478.61	-32.8042	61	204.317	19.8335
										-1.375	0.00708																		2.01305	262	469.318	-32.983	13	200.396	19.4647
										-1.3725	0.00943																		2.01264	302	460.287	-33.1589	19	196.585	19.1019
										-1.37	0.00708																		2.01222	350	451.485	-33.3323	117	192.871	18.7442
										-1.3675	0.00236																		2.01181	258	442.925	-33.5029	181	189.26	18.3922
										-1.365	0																		2.01139	515	434.559	-33.6715	114	185.73	18.0443
										-1.3625	0.00708																		2.01098	-6	426.42	-33.8374	169	182.297	17.702
										-1.36	0																		2.01057	91	418.482	-34.001	150	178.948	17.3644
										-1.3575	0																		2.01015	26	410.737	-34.1623	323	175.68	17.0313
										-1.355	0.00472																		2.00974	147	403.179	-34.3214	296	172.492	16.7028
										-1.3525	0.00708																		2.00932	123	395.803	-34.4784	213	169.381	16.3786
										-1.35	0																		2.00891	176	388.619	-34.6329	39	166.351	16.0596
										-1.3475	0.00943																		2.0085	237	381.606	-34.7854	40	163.393	15.7448
										-1.345	0.00943																		2.00809	428	374.756	-34.9358	79	160.504	15.4342
										-1.3425	0.00236																		2.00767	747	368.066	-35.0841	-2	157.682	15.1277
										-1.34	0.00943																		2.00726	-188	361.531	-35.2306	330	154.926	14.8253
										-1.3375	0.00472																		2.00685	270	355.16	-35.3747	230	152.239	14.5275
										-1.335	0.00708																		2.00643	678	348.919	-35.5173	170	149.607	14.2329
										-1.3325	0.00472																		2.00602	-35	342.834	-35.6577	97	147.041	13.9428
										-1.33	0.00236																		2.00561	657	336.885	-35.7963	232	144.532	13.6564
										-1.3275	0.00472																		2.0052	307	331.068	-35.933	253	142.079	13.3737
										-1.325	0.00708																		2.00479	67	325.393	-36.0677	159	139.686	13.0953
										-1.3225	0.00943																		2.00438	66	319.828	-36.201	118	137.34	12.8198
										-1.32	0.00708																		2.00396	127	314.398	-36.3323	185	135.05	12.5485
										-1.3175	0.00236																		2.00355	19	309.085	-36.4619	143	132.81	12.2805
										-1.315	0.00943																		2.00314	256	303.885	-36.5898	322	130.617	12.0159
										-1.3125	0																		2.00273	275	298.796	-36.7162	138	128.472	11.7546
										-1.31	0.00236																		2.00232	298	293.827	-36.8407	-58	126.376	11.4972
										-1.3075	0.00943																		2.00191	147	288.95	-36.9639	71	124.32	11.2424
										-1.305	0.00472																		2.0015	83	284.185	-37.0853	30	122.312	10.9913
										-1.3025	0.00708																		2.00109	186	279.52	-37.2052	282	120.345	10.7433
										-1.3	0.00236																		2.00068	400	274.95	-37.3236	226	118.418	10.4984
										-1.2975	0.00236																		2.00027	415	270.484	-37.4402	-5	116.535	10.257
										-1.295	0																		1.99986	119	266.097	-37.5558	-19	114.686	10.0179
										-1.2925	0.00708																		1.99945	312	261.809	-37.6696	159	112.878	9.78231
										-1.29	0.00236																		1.99904	225	257.607	-37.7821	35	111.107	9.54955
										-1.2875	0.00708																		1.99863	109	253.488	-37.8932	-56	109.371	9.31956
										-1.285	0.00943																		1.99823	44	249.45	-38.003	-94	107.668	9.09232
										-1.2825	0.00472																		1.99782	319	245.49	-38.1115	38	106	8.86777
										-1.28	0.00236																		1.99741	321	241.618	-38.2184	313	104.367	8.64641
										-1.2775	0.00708																		1.997	-7	237.82	-38.3241	-100	102.766	8.42765
										-1.275	0.00472																		1.99659	270	234.094	-38.4285	68	101.196	8.21145
										-1.2725	0.00236																		1.99618	-73	230.44	-38.5317	238	99.6558	7.99778
										-1.27	0																		1.99578	63	226.855	-38.6337	184	98.1446	7.78658
										-1.2675	0.00236																		1.99537	405	223.345	-38.7343	157	96.6655	7.57833
										-1.265	0.00236																		1.99496	17	219.893	-38.8339	16	95.2105	7.37198
										-1.2625	0.00708																		1.99455	294	216.513	-38.9322	61	93.786	7.16849
										-1.26	0																		1.99415	53	213.196	-39.0293	44	92.3878	6.96732
										-1.2575	0.00708																		1.99374	164	209.939	-39.1253	40	91.0152	6.76845
										-1.255	0.00236																		1.99333	-67	206.749	-39.22	9	89.6709	6.5723
										-1.2525	0.00943																		1.99293	46	203.609	-39.3139	18	88.3477	6.37789
										-1.25	0.00472																		1.99252	122	200.533	-39.4064	125	87.0514	6.18613
										-1.2475	0.00472																		1.99212	29	197.512	-39.4979	-22	85.7784	5.99651
										-1.245	0.00236																		1.99171	337	194.545	-39.5884	189	84.5279	5.80901
										-1.2425	0																		1.9913	119	191.63	-39.6779	212	83.2995	5.62359
										-1.24	0.00472																		1.9909	85	188.766	-39.7664	460	82.0926	5.44021
										-1.2375	0.00236																		1.99049	54	185.959	-39.8537	9	80.9098	5.2593
										-1.235	0.00472																		1.99009	340	183.201	-39.94	-45	79.7474	5.08038
										-1.2325	0.00472																		1.98968	4	180.49	-40.0254	139	78.605	4.9034
										-1.23	0.00943																		1.98928	43	177.826	-40.1099	129	77.4822	4.72835
										-1.2275	0.00708																		1.98887	-19	175.206	-40.1934	36	76.3785	4.55519
										-1.225	0.00472																		1.98847	152	172.638	-40.2758	-57	75.2962	4.38432
										-1.2225	0.00472																		1.98806	164	170.106	-40.3576	24	74.2294	4.21487
										-1.22	0.00236																		1.98766	545	167.623	-40.4382	19	73.1831	4.04765
										-1.2175	0.00472																		1.98726	177	165.181	-40.518	292	72.1542	3.88221
										-1.215	0.00472																		1.98685	-4	162.779	-40.5969	63	71.1423	3.71853
										-1.2125	0.00708																		1.98645	357	160.423	-40.6749	142	70.1494	3.55697
										-1.21	0.00708																		1.98604	249	158.099	-40.7521	-118	69.1704	3.39673
										-1.2075	0.00236																		1.98564	126	155.819	-40.8284	-170	68.2096	3.23855
										-1.205	0.00472																		1.98524	-64	153.576	-40.9039	91	67.2644	3.08203
										-1.2025	0.00472																		1.98484	65	151.368	-40.9786	-34	66.3343	2.92714
										-1.2	0.00236																		1.98443	103	149.196	-41.0525	154	65.4191	2.77386
										-1.1975	0.00708																		1.98403	118	147.058	-41.1256	3	64.5185	2.62216
										-1.195	0.00472																		1.98363	-49	144.96	-41.1978	94	63.6342	2.47239
										-1.1925	0.00236																		1.98322	-108	142.889	-41.2694	303	62.7617	2.3238
										-1.19	0.00236																		1.98282	77	140.855	-41.3401	16	61.905	2.17708
										-1.1875	0.00236																		1.98242	151	138.853	-41.4101	-38	61.0615	2.03186
										-1.185	0.00236																		1.98202	6	136.887	-41.4793	172	60.2332	1.88847
										-1.1825	0																		1.98162	224	134.946	-41.5478	-127	59.4155	1.74618
										-1.18	0.00708																		1.98122	-242	133.04	-41.6155	342	58.6123	1.60566
										-1.1775	0.00472																		1.98081	-3	131.158	-41.6827	148	57.8194	1.46621
										-1.175	0.00236																		1.98041	63	129.309	-41.7491	139	57.0404	1.3285
										-1.1725	0.00472																		1.98001	-8	127.492	-41.8147	195	56.275	1.19249
										-1.17	0.00236																		1.97961	-59	125.698	-41.8797	101	55.5192	1.0575
										-1.1675	0.00943																		1.97921	-95	123.93	-41.9441	-87	54.7746	0.92384
										-1.165	0.00472																		1.97881	24	122.193	-42.0077	6	54.0429	0.79183
										-1.1625	0.00236																		1.97841	57	120.482	-42.0707	90	53.322	0.66111
										-1.16	0.00472																		1.97801	28	118.796	-42.133	35	52.6116	0.53167
										-1.1575	0.00236																		1.97761	-48	117.134	-42.1948	45	51.9115	0.40349
										-1.155	0.00943																		1.97721	-10	115.496	-42.2559	-172	51.2216	0.27655
										-1.1525	0.00708																		1.97681	98	113.886	-42.3163	128	50.5434	0.15116
										-1.15	0.01179																		1.97641	36	112.295	-42.3763	153	49.8732	0.02666
										-1.1475	0.00472																		1.97601	-8	110.731	-42.4355	-40	49.2142	-0.09633
										-1.145	0.00236																		1.97561	129	109.188	-42.4942	23	48.5645	-0.21815
										-1.1425	0.00236																		1.97522	-82	107.668	-42.5523	83	47.9241	-0.33881
										-1.14	0.00472																		1.97482	85	106.173	-42.6097	9	47.2942	-0.45802
										-1.1375	0.00472																		1.97442	-10	104.695	-42.6668	194	46.6716	-0.5764
										-1.135	0.00943																		1.97402	-22	103.241	-42.7231	-101	46.0592	-0.69337
										-1.1325	0.00708																		1.97362	-2	101.807	-42.7789	57	45.4553	-0.80924
										-1.13	0.00472																		1.97322	47	100.393	-42.8342	82	44.8597	-0.92403
										-1.1275	0.00236																		1.97283	73	98.9985	-42.8889	190	44.2722	-1.03775
										-1.125	0.01179																		1.97243	115	97.6229	-42.9431	-117	43.6928	-1.1504
										-1.1225	0.00472																		1.97203	0	96.2694	-42.9967	218	43.1227	-1.26174
										-1.12	0.00236																		1.97163	86	94.9308	-43.05	1	42.5588	-1.37232
										-1.1175	0.00472																		1.97124	99	93.6135	-43.1026	-68	42.004	-1.48161
										-1.115	0.01415																		1.97084	94	92.3139	-43.1547	168	41.4566	-1.58989
										-1.1125	0.00472																		1.97044	-1	91.0347	-43.2063	-77	40.9178	-1.69692
										-1.11	0.00943																		1.97005	110	89.7693	-43.2574	103	40.3848	-1.80324
										-1.1075	0.00708																		1.96965	138	88.5238	-43.308	-92	39.8601	-1.90833
										-1.105	0.00236																		1.96925	137	87.2914	-43.3583	-51	39.3411	-2.01274
										-1.1025	0.01887																		1.96886	-34	86.0783	-43.4079	99	38.8301	-2.11593
										-1.1	0.00472																		1.96846	202	84.8809	-43.4572	72	38.3258	-2.21821
										-1.0975	0.00708																		1.96807	-51	83.699	-43.506	90	37.828	-2.31956
										-1.095	0.01179																		1.96767	-10	82.5353	-43.5542	85	37.3378	-2.41976
										-1.0925	0.02123																		1.96727	148	81.3836	-43.6021	63	36.8528	-2.51932
										-1.09	0.00472																		1.96688	62	80.2494	-43.6495	20	36.3751	-2.61775
										-1.0875	0.01179																		1.96648	52	79.1297	-43.6964	82	35.9034	-2.7153
										-1.085	0.01179																		1.96609	47	78.0241	-43.7429	88	35.4378	-2.812
										-1.0825	0.01415																		1.96569	121	76.9325	-43.7891	-8	34.978	-2.90785
										-1.08	0.01651																		1.9653	36	75.8572	-43.8347	-20	34.5251	-3.00262
										-1.0775	0.02123																		1.96491	41	74.7926	-43.88	113	34.0768	-3.0968
										-1.075	0.01179																		1.96451	21	73.744	-43.9248	114	33.6351	-3.18993
										-1.0725	0.00708																		1.96412	-53	72.7083	-43.9692	-53	33.1989	-3.28225
										-1.07	0.02123																		1.96372	334	71.6853	-44.0132	-87	32.7681	-3.37377
										-1.0675	0.02123																		1.96333	268	70.6749	-44.0569	-46	32.3425	-3.46451
										-1.065	0.04481																		1.96294	0	69.6793	-44.1001	-177	31.9232	-3.55423
										-1.0625	0.04717																		1.96254	125	68.6958	-44.1429	-26	31.509	-3.6432
										-1.06	0.04717																		1.96215	-153	67.7217	-44.1854	50	31.0987	-3.73162
										-1.0575	0.0684																		1.96176	-22	66.7618	-44.2275	-162	30.6944	-3.81908
										-1.055	0.08019																		1.96136	103	65.8133	-44.2692	2	30.295	-3.90579
										-1.0525	0.05896																		1.96097	19	64.8786	-44.3104	-80	29.9014	-3.99155
										-1.05	0.0566																		1.96058	-87	63.9526	-44.3514	239	29.5114	-4.07681
										-1.0475	0.08019																		1.96019	-54	63.0399	-44.392	-165	29.127	-4.16114
										-1.045	0.09434																		1.95979	19	62.1357	-44.4323	2	28.7462	-4.24498
										-1.0425	0.09906																		1.9594	-44	61.2443	-44.4722	171	28.3708	-4.3279
										-1.04	0.08726																		1.95901	10	60.3634	-44.5118	72	27.9998	-4.41014
										-1.0375	0.0967																		1.95862	163	59.4949	-44.5509	-165	27.634	-4.49148
										-1.035	0.17453																		1.95823	-41	58.6343	-44.5898	-74	27.2716	-4.57237
										-1.0325	0.10849																		1.95784	20	57.7857	-44.6283	-7	26.9142	-4.65238
										-1.03	0.18868																		1.95744	4	56.9448	-44.6665	16	26.5601	-4.73194
										-1.0275	0.21934																		1.95705	312	56.1156	-44.7044	-56	26.2109	-4.81064
										-1.025	0.25																		1.95666	-35	55.2979	-44.7418	52	25.8665	-4.88851
										-1.0225	0.26887																		1.95627	-63	54.4874	-44.7791	171	25.5252	-4.96594
										-1.02	0.29953																		1.95588	-150	53.6861	-44.816	-8	25.1877	-5.04274
										-1.0175	0.35849																		1.95549	59	52.8958	-44.8525	184	24.8549	-5.11873
										-1.015	0.38443																		1.9551	28	52.1143	-44.8888	126	24.5258	-5.19411
										-1.0125	0.43868																		1.95471	7	51.3396	-44.9248	-5	24.1996	-5.26907
										-1.01	0.53538																		1.95432	105	50.5774	-44.9604	186	23.8786	-5.34305
										-1.0075	0.55896																		1.95393	94	49.8217	-44.9958	197	23.5604	-5.41663
										-1.005	0.69811																		1.95354	-64	49.0744	-45.0309	104	23.2456	-5.48962
										-1.0025	0.78774																		1.95315	-212	48.3371	-45.0656	-155	22.9352	-5.56185
										-1	0.9316																		1.95276	107	47.6079	-45.1	-135	22.6281	-5.63351
										-0.9975	0.99292																		1.95237	-64	46.8866	-45.1342	217	22.3243	-5.70461
										-0.995	0.7783																		1.95198	214	46.1731	-45.1681	-53	22.0239	-5.77514
										-0.9925	0.70047																		1.9516	-151	45.4673	-45.2018	-28	21.7266	-5.84513
										-0.99	0.5967																		1.95121	183	44.7692	-45.2351	147	21.4326	-5.91456
										-0.9875	0.50943																		1.95082	63	44.0802	-45.2682	-118	21.1425	-5.98328
										-0.985	0.44811																		1.95043	84	43.3987	-45.301	12	20.8555	-6.05146
										-0.9825	0.4033																		1.95004	-269	42.7243	-45.3335	-44	20.5715	-6.11912
										-0.98	0.38208																		1.94965	135	42.0572	-45.3657	-83	20.2906	-6.18626
										-0.9775	0.37264																		1.94927	-145	41.397	-45.3978	141	20.0126	-6.25287
										-0.975	0.26415																		1.94888	257	40.7438	-45.4295	197	19.7375	-6.31898
										-0.9725	0.29009																		1.94849	-74	40.0991	-45.461	86	19.466	-6.38441
										-0.97	0.20755																		1.9481	323	39.4611	-45.4922	225	19.1974	-6.44934
										-0.9675	0.14151																		1.94772	-16	38.8281	-45.5232	-133	18.9308	-6.51395
										-0.965	0.12264																		1.94733	-84	38.2048	-45.5539	-58	18.6684	-6.57773
										-0.9625	0.13679																		1.94694	52	37.5864	-45.5844	264	18.408	-6.6412
										-0.96	0.14858																		1.94656	-91	36.9744	-45.6147	-109	18.1502	-6.70418
										-0.9575	0.12972																		1.94617	-184	36.3701	-45.6446	-101	17.8958	-6.76653
										-0.955	0.08726																		1.94578	191	35.7705	-45.6745	270	17.6433	-6.82858
										-0.9525	0.08962																		1.9454	-151	35.1785	-45.704	-132	17.394	-6.89
										-0.95	0.11321																		1.94501	121	34.5925	-45.7333	130	17.1472	-6.95096
										-0.9475	0.06604																		1.94463	-36	34.0123	-45.7623	-96	16.903	-7.01147
										-0.945	0.05189																		1.94424	114	33.4395	-45.7911	296	16.6618	-7.07138
										-0.9425	0.04953																		1.94385	-11	32.871	-45.8198	158	16.4224	-7.131
										-0.94	0.0566																		1.94347	-110	32.3095	-45.8481	-166	16.1859	-7.19003
										-0.9375	0.03302																		1.94308	437	31.7537	-45.8763	-8	15.9519	-7.24862
										-0.935	0.03302																		1.9427	-160	31.2033	-45.9042	482	15.7201	-7.30678
										-0.9325	0.03302																		1.94231	-43	30.6583	-45.932	-174	15.4907	-7.36452
										-0.93	0.03538																		1.94193	-73	30.1187	-45.9595	208	15.2634	-7.42183
										-0.9275	0.04245																		1.94155	-5	29.5858	-45.9868	-65	15.039	-7.47859
										-0.925	0.02594																		1.94116	-34	29.0581	-46.0139	-69	14.8168	-7.53493
										-0.9225	0.01415																		1.94078	-87	28.5341	-46.0408	10	14.5962	-7.59101
										-0.92	0.02594																		1.94039	66	28.0165	-46.0675	-155	14.3782	-7.64654
										-0.9175	0.01651																		1.94001	25	27.5053	-46.0939	88	14.163	-7.70153
										-0.915	0.00708
										-0.9125	0
										-0.91	0.00943
										-0.9075	0.01415
										-0.905	0.00943
										-0.9025	0.01179
										-0.9	0.01415
										-0.8975	0.00708
										-0.895	0.01651
										-0.8925	0.00708
										-0.89	0.00236
										-0.8875	0.00472
										-0.885	0.00472
										-0.8825	0.00943
										-0.88	0.00943
										-0.8775	0.00708
										-0.875	0.00472
										-0.8725	0.01179
										-0.87	0.00943
										-0.8675	0.01415
										-0.865	0.00472
										-0.8625	0.00708
										-0.86	0.00708
										-0.8575	0.00708
										-0.855	0.00472
										-0.8525	0.00472
										-0.85	0.00236
										-0.8475	0.00708
										-0.845	0.00236
										-0.8425	0.00472
										-0.84	0.00708
										-0.8375	0.00472
										-0.835	0.00472
										-0.8325	0.00708
										-0.83	0.01415
										-0.8275	0.00236
										-0.825	0.01179
										-0.8225	0.00708
										-0.82	0.00708
										-0.8175	0.00236
										-0.815	0.00708
										-0.8125	0.00236
										-0.81	0.00472
										-0.8075	0.00236
										-0.805	0.00708
										-0.8025	0.00708
										-0.8	0.00472
										-0.7975	0.00472
										-0.795	0
										-0.7925	0.00708
										-0.79	0.00236
										-0.7875	0.00236
										-0.785	0.00943
										-0.7825	0.00236
										-0.78	0
										-0.7775	0.01179
										-0.775	0.00472
										-0.7725	0.00943
										-0.77	0.00708
										-0.7675	0.00472
										-0.765	0.00472
										-0.7625	0.00472
										-0.76	0.00236
										-0.7575	0
										-0.755	0.00472
										-0.7525	0.00236
										-0.75	0.00708
										-0.7475	0.00472
										-0.745	0.00236
										-0.7425	0.00472
										-0.74	0
										-0.7375	0.00472
										-0.735	0.00236
										-0.7325	0.00236
										-0.73	0
										-0.7275	0.00236
										-0.725	0.00236
										-0.7225	0.00236
										-0.72	0.00472
										-0.7175	0.00708
										-0.715	0
										-0.7125	0
										-0.71	0.00236
										-0.7075	0.00708
										-0.705	0.00236
										-0.7025	0.00943
										-0.7	0.00236
										-0.6975	0.00236
										-0.695	0.00236
										-0.6925	0
										-0.69	0.00472
										-0.6875	0.00708
										-0.685	0
										-0.6825	0.00236
										-0.68	0
										-0.6775	0
										-0.675	0.00472
										-0.6725	0.00943
										-0.67	0.00708
										-0.6675	0.00472
										-0.665	0.00943
										-0.6625	0
										-0.66	0.00236
										-0.6575	0.00236
										-0.655	0.00236
										-0.6525	0.00472
										-0.65	0.00708
										-0.6475	0
										-0.645	0.00472
										-0.6425	0.00472
										-0.64	0.01179
										-0.6375	0.00472
										-0.635	0.01179
										-0.6325	0.00472
										-0.63	0.00472
										-0.6275	0
										-0.625	0.00708
										-0.6225	0.00472
										-0.62	0.00236
										-0.6175	0.00236
										-0.615	0.00472
										-0.6125	0.00472
										-0.61	0.00708
										-0.6075	0.00236
										-0.605	0.00472
										-0.6025	0
										-0.6	0.00472
										-0.5975	0.00708
										-0.595	0.00472
										-0.5925	0
										-0.59	0
										-0.5875	0.00472
										-0.585	0.00708
										-0.5825	0.00943
										-0.58	0.00943
										-0.5775	0.00943
										-0.575	0.00472
										-0.5725	0.00708
										-0.57	0.00236
										-0.5675	0.00472
										-0.565	0
										-0.5625	0.00708
										-0.56	0.00472
										-0.5575	0.00708
										-0.555	0.00236
										-0.5525	0.00236
										-0.55	0.00472
										-0.5475	0.00708
										-0.545	0.01179
										-0.5425	0.00236
										-0.54	0.00708
										-0.5375	0.00943
										-0.535	0.00236
										-0.5325	0.00472
										-0.53	0.00236
										-0.5275	0.00236
										-0.525	0.00236
										-0.5225	0.00236
										-0.52	0.00236
										-0.5175	0.00472
										-0.515	0.00236
										-0.5125	0.00708
										-0.51	0.00472
										-0.5075	0
										-0.505	0.00708
										-0.5025	0.00708
										-0.5	0.00236
										-0.4975	0
										-0.495	0
										-0.4925	0.00943
										-0.49	0.00236
										-0.4875	0.00236
										-0.485	0.00236
										-0.4825	0.00236
										-0.48	0.00236
										-0.4775	0.00472
										-0.475	0.00472
										-0.4725	0.00708
										-0.47	0.00236
										-0.4675	0.00236
										-0.465	0.00472
										-0.4625	0.01179
										-0.46	0.00236
										-0.4575	0.00236
										-0.455	0.00236
										-0.4525	0.01415
										-0.45	0.00236
										-0.4475	0.00472
										-0.445	0.00943
										-0.4425	0.00472
										-0.44	0.00943
										-0.4375	0.00943
										-0.435	0.00236
										-0.4325	0.00236
										-0.43	0.00472
										-0.4275	0.00708
										-0.425	0.00708
										-0.4225	0
										-0.42	0.00708
										-0.4175	0
										-0.415	0.00943
										-0.4125	0
										-0.41	0.00236
										-0.4075	0.00236
										-0.405	0.00943
										-0.4025	0.00708
										-0.4	0.00236
										-0.3975	0.00943
										-0.395	0
										-0.3925	0.00708
										-0.39	0.00236
										-0.3875	0.00943
										-0.385	0
										-0.3825	0.00236
										-0.38	0.00236
										-0.3775	0.00236
										-0.375	0.00708
										-0.3725	0.00236
										-0.37	0
										-0.3675	0
										-0.365	0.00708
										-0.3625	0.00943
										-0.36	0.00236
										-0.3575	0.01415
										-0.355	0.00236
										-0.3525	0
										-0.35	0.00708
										-0.3475	0.00708
										-0.345	0.00708
										-0.3425	0
										-0.34	0.00943
										-0.3375	0.00472
										-0.335	0.00236
										-0.3325	0.00943
										-0.33	0.00236
										-0.3275	0.00472
										-0.325	0.00236
										-0.3225	0.00472
										-0.32	0.01179
										-0.3175	0
										-0.315	0
										-0.3125	0.00472
										-0.31	0.00708
										-0.3075	0
										-0.305	0
										-0.3025	0.00236
										-0.3	0.00236
										-0.2975	0.00236
										-0.295	0.00472
										-0.2925	0.00236
										-0.29	0
										-0.2875	0.00708
										-0.285	0.00708
										-0.2825	0.00236
										-0.28	0.00708
										-0.2775	0.00708
										-0.275	0.00236
										-0.2725	0.00236
										-0.27	0.00943
										-0.2675	0.00708
										-0.265	0
										-0.2625	0.00708
										-0.26	0.00236
										-0.2575	0.00472
										-0.255	0.00943
										-0.2525	0.00236
										-0.25	0.00236
										-0.2475	0.00236
										-0.245	0.00472
										-0.2425	0.00236
										-0.24	0.00236
										-0.2375	0
										-0.235	0.00236
										-0.2325	0.00708
										-0.23	0.00236
										-0.2275	0
										-0.225	0.00708
										-0.2225	0.00236
										-0.22	0.00472
										-0.2175	0.00236
										-0.215	0.00236
										-0.2125	0.00472
										-0.21	0.00236
										-0.2075	0.00236
										-0.205	0.00472
										-0.2025	0.00708
										-0.2	0
										-0.1975	0.00472
										-0.195	0.01179
										-0.1925	0
										-0.19	0.00708
										-0.1875	0.00236
										-0.185	0
										-0.1825	0.00236
										-0.18	0.00236
										-0.1775	0.00708
										-0.175	0.00236
										-0.1725	0.00708
										-0.17	0.00472
										-0.1675	0
										-0.165	0.00708
										-0.1625	0.00472
										-0.16	0.00472
										-0.1575	0.00708
										-0.155	0.00472
										-0.1525	0.00472
										-0.15	0.00472
										-0.1475	0.00236
										-0.145	0.00472
										-0.1425	0.00472
										-0.14	0.00236
										-0.1375	0
										-0.135	0
										-0.1325	0.00236
										-0.13	0.00236
										-0.1275	0.00708
										-0.125	0.00708
										-0.1225	0.01179
										-0.12	0.01179
										-0.1175	0
										-0.115	0.00708
										-0.1125	0.00472
										-0.11	0
										-0.1075	0.00236
										-0.105	0.00943
										-0.1025	0.00472
										-0.1	0.00236
										-0.0975	0.00236
										-0.095	0.00472
										-0.0925	0.00708
										-0.09	0.00708
										-0.0875	0.00708
										-0.085	0.00708
										-0.0825	0.00472
										-0.08	0.00236
										-0.0775	0.00236
										-0.075	0.00943
										-0.0725	0.00708
										-0.07	0.00943
										-0.0675	0.00236
										-0.065	0.00943
										-0.0625	0.00943
										-0.06	0.00708
										-0.0575	0.00943
										-0.055	0.01651
										-0.0525	0.00708
										-0.05	0.01415
										-0.0475	0.01179
										-0.045	0.00943
										-0.0425	0.02594
										-0.04	0.01179
										-0.0375	0.02594
										-0.035	0.02594
										-0.0325	0.03538
										-0.03	0.02358
										-0.0275	0.01415
										-0.025	0.02358
										-0.0225	0.03538
										-0.02	0.04009
										-0.0175	0.0566
										-0.015	0.06132
										-0.0125	0.05896
										-0.01	0.0684
										-0.0075	0.0684
										-0.005	0.09906
										-0.0025	0.10613
										0	0.14387
										0.0025	0.11557
										0.005	0.11557
										0.0075	0.06368
										0.01	0.06368
										0.0125	0.07547
										0.015	0.05189
										0.0175	0.04953
										0.02	0.0566
										0.0225	0.06132
										0.025	0.0283
										0.0275	0.04717
										0.03	0.03066
										0.0325	0.02123
										0.035	0.03066
										0.0375	0.04009
										0.04	0.01887
										0.0425	0.01415
										0.045	0.00943
										0.0475	0.01887
										0.05	0.00943
										0.0525	0.01651
										0.055	0.01415
										0.0575	0.00472
										0.06	0.01179
										0.0625	0.00943
										0.065	0.00472
										0.0675	0.00236
										0.07	0.01179
										0.0725	0.00236
										0.075	0.00708
										0.0775	0.01415
										0.08	0.00236
										0.0825	0.00472
										0.085	0.00472
										0.0875	0.00708
										0.09	0.00472
										0.0925	0.00708
										0.095	0
										0.0975	0.00472
										0.1	0.00472
										0.1025	0.00472
										0.105	0.00472
										0.1075	0.00236
										0.11	0.00472
										0.1125	0.00236
										0.115	0.00236
										0.1175	0.00472
										0.12	0.00943
										0.1225	0.00236
										0.125	0.00943
										0.1275	0.00236
										0.13	0.00236
										0.1325	0.00472
										0.135	0.00708
										0.1375	0.00943
										0.14	0.00708
										0.1425	0.00236
										0.145	0.01415
										0.1475	0
										0.15	0.00236
										0.1525	0.00236
										0.155	0.00472
										0.1575	0.00236
										0.16	0.00472
										0.1625	0.00708
										0.165	0
										0.1675	0
										0.17	0.00708
										0.1725	0.00472
										0.175	0
										0.1775	0
										0.18	0
										0.1825	0.00472
										0.185	0.00236
										0.1875	0.00236
										0.19	0.00236
										0.1925	0.00472
										0.195	0.00943
										0.1975	0.00236
										0.2	0.00236
										0.2025	0.00708
										0.205	0
										0.2075	0.00236
										0.21	0.00472
										0.2125	0.00472
										0.215	0.00236
										0.2175	0.00236
										0.22	0.00236
										0.2225	0.00236
										0.225	0.00236
										0.2275	0.00236
										0.23	0.00472
										0.2325	0.00708
										0.235	0.01179
										0.2375	0.00236
										0.24	0.00943
										0.2425	0.00472
										0.245	0.00472
										0.2475	0.00472
										0.25	0.00708
										0.2525	0.00708
										0.255	0.00236
										0.2575	0.00236
										0.26	0.00236
										0.2625	0.00472
										0.265	0
										0.2675	0.01179
										0.27	0.00472
										0.2725	0.00236
										0.275	0.00472
										0.2775	0.00236
										0.28	0.00236
										0.2825	0.00236
										0.285	0.00472
										0.2875	0.00236
										0.29	0.00236
										0.2925	0.00236
										0.295	0.00708
										0.2975	0.00236
										0.3	0.00472
										0.3025	0.00943
										0.305	0
										0.3075	0.00708
										0.31	0
										0.3125	0.00943
										0.315	0.00708
										0.3175	0.00708
										0.32	0.00943
										0.3225	0.00472
										0.325	0.00236
										0.3275	0.00472
										0.33	0.00472
										0.3325	0.00472
										0.335	0.00236
										0.3375	0.00236
										0.34	0.00472
										0.3425	0.00708
										0.345	0.00708
										0.3475	0.00472
										0.35	0.00943
										0.3525	0.00236
										0.355	0.00236
										0.3575	0.00708
										0.36	0.00708
										0.3625	0.00472
										0.365	0
										0.3675	0.00943
										0.37	0
										0.3725	0.00236
										0.375	0.00708
										0.3775	0.00236
										0.38	0.00236
										0.3825	0.00708
										0.385	0.00472
										0.3875	0.00236
										0.39	0.00236
										0.3925	0.01415
										0.395	0.00236
										0.3975	0.00236
										0.4	0.00236
										0.4025	0.00708
										0.405	0.00472
										0.4075	0.00943
										0.41	0
										0.4125	0.00236
										0.415	0.00708
										0.4175	0.00943
										0.42	0
										0.4225	0.00236
										0.425	0.00472
										0.4275	0.00472
										0.43	0.00472
										0.4325	0.00236
										0.435	0
										0.4375	0.00943
										0.44	0.00236
										0.4425	0
										0.445	0.00236
										0.4475	0
										0.45	0.00472
										0.4525	0.00472
										0.455	0.01179
										0.4575	0
										0.46	0.00236
										0.4625	0
										0.465	0.00472
										0.4675	0.00236
										0.47	0.00236
										0.4725	0.00943
										0.475	0
										0.4775	0
										0.48	0.00472
										0.4825	0.00708
										0.485	0.00472
										0.4875	0.00472
										0.49	0.00236
										0.4925	0.00236
										0.495	0.00708
										0.4975	0.00236
										0.5	0.00472
										0.5025	0.00708
										0.505	0.00472
										0.5075	0
										0.51	0.00236
										0.5125	0.00236
										0.515	0.00472
										0.5175	0.00236
										0.52	0.00236
										0.5225	0.00472
										0.525	0.00236
										0.5275	0.00236
										0.53	0.00236
										0.5325	0
										0.535	0.00472
										0.5375	0.01179
										0.54	0.00472
										0.5425	0.00472
										0.545	0
										0.5475	0.01179
										0.55	0.00472
										0.5525	0
										0.555	0.00472
										0.5575	0.00236
										0.56	0.00236
										0.5625	0.00472
										0.565	0.00236
										0.5675	0.00472
										0.57	0.00472
										0.5725	0.00236
										0.575	0.00236
										0.5775	0.00472
										0.58	0.00236
										0.5825	0.00472
										0.585	0.00708
										0.5875	0.00236
										0.59	0.00472
										0.5925	0.00943
										0.595	0.00236
										0.5975	0.00472
										0.6	0.00472
										0.6025	0
										0.605	0.00708
										0.6075	0.00236
										0.61	0.00236
										0.6125	0.00236
										0.615	0.00708
										0.6175	0.00472
										0.62	0.00472
										0.6225	0.00236
										0.625	0.00472
										0.6275	0.00943
										0.63	0.00708
										0.6325	0.00708
										0.635	0.00472
										0.6375	0.00708
										0.64	0
										0.6425	0.01179
										0.645	0.00943
										0.6475	0
										0.65	0.00472
										0.6525	0.00236
										0.655	0.00472
										0.6575	0.00236
										0.66	0.00708
										0.6625	0.00708
										0.665	0.00236
										0.6675	0.00943
										0.67	0.00236
										0.6725	0.00708
										0.675	0.00472
										0.6775	0.00472
										0.68	0.00708
										0.6825	0.00236
										0.685	0.00236
										0.6875	0.00236
										0.69	0.00472
										0.6925	0
										0.695	0.00943
										0.6975	0.00472
										0.7	0.00472
										0.7025	0.00472
										0.705	0.00943
										0.7075	0.00236
										0.71	0.00236
										0.7125	0
										0.715	0.00708
										0.7175	0.00236
										0.72	0.00236
										0.7225	0.00236
										0.725	0.00236
										0.7275	0.00708
										0.73	0.00472
										0.7325	0.00236
										0.735	0.00472
										0.7375	0.00236
										0.74	0.00236
										0.7425	0
										0.745	0.00472
										0.7475	0.00236
										0.75	0.00708
										0.7525	0
										0.755	0.00708
										0.7575	0.00943
										0.76	0.00236
										0.7625	0.00236
										0.765	0.00236
										0.7675	0.00943
										0.77	0.00472
										0.7725	0.00472
										0.775	0.00708
										0.7775	0.00472
										0.78	0.00236
										0.7825	0
										0.785	0.00708
										0.7875	0
										0.79	0.00708
										0.7925	0.00472
										0.795	0.00236
										0.7975	0.00236
										0.8	0.00236
										0.8025	0.00708
										0.805	0.01179
										0.8075	0
										0.81	0.01415
										0.8125	0.00472
										0.815	0.00236
										0.8175	0.00236
										0.82	0.00472
										0.8225	0
										0.825	0.00943
										0.8275	0.01179
										0.83	0.00472
										0.8325	0.00708
										0.835	0.00708
										0.8375	0.00236
										0.84	0.00708
										0.8425	0.00708
										0.845	0.00472
										0.8475	0.00236
										0.85	0.00708
										0.8525	0
										0.855	0.00708
										0.8575	0.00236
										0.86	0.00236
										0.8625	0.00943
										0.865	0.00236
										0.8675	0.00236
										0.87	0.01415
										0.8725	0.00943
										0.875	0.00236
										0.8775	0
										0.88	0.00236
										0.8825	0.00472
										0.885	0.00708
										0.8875	0.00472
										0.89	0.01651
										0.8925	0.00943
										0.895	0.01415
										0.8975	0.01179
										0.9	0.00708
										0.9025	0.01179
										0.905	0.00708
										0.9075	0.00708
										0.91	0.01887
										0.9125	0.01179
										0.915	0.01179
										0.9175	0.02123
										0.92	0.02594
										0.9225	0.02594
										0.925	0.01887
										0.9275	0.03066
										0.93	0.02123
										0.9325	0.03066
										0.935	0.04009
										0.9375	0.01651
										0.94	0.07075
										0.9425	0.04953
										0.945	0.04717
										0.9475	0.06132
										0.95	0.05425
										0.9525	0.07547
										0.955	0.08491
										0.9575	0.10849
										0.96	0.11792
										0.9625	0.09434
										0.965	0.13915
										0.9675	0.14151
										0.97	0.17453
										0.9725	0.22406
										0.975	0.26179
										0.9775	0.24528
										0.98	0.30189
										0.9825	0.34198
										0.985	0.41981
										0.9875	0.42217
										0.99	0.52594
										0.9925	0.61792
										0.995	0.61085
										0.9975	0.84198
										1	0.96462
										1.0025	0.91509
										1.005	0.89151
										1.0075	0.75943
										1.01	0.63915
										1.0125	0.60142
										1.015	0.48349
										1.0175	0.45755
										1.02	0.35613
										1.0225	0.28302
										1.025	0.25943
										1.0275	0.23585
										1.03	0.20519
										1.0325	0.17925
										1.035	0.19811
										1.0375	0.13679
										1.04	0.14623
										1.0425	0.125
										1.045	0.06604
										1.0475	0.08255
										1.05	0.07547
										1.0525	0.07311
										1.055	0.05896
										1.0575	0.04481
										1.06	0.04953
										1.0625	0.0283
										1.065	0.03066
										1.0675	0.03302
										1.07	0.0283
										1.0725	0.02358
										1.075	0.03538
										1.0775	0.0283
										1.08	0.01415
										1.0825	0.01651
										1.085	0.01887
										1.0875	0.01651
										1.09	0.02358
										1.0925	0.00708
										1.095	0.01651
										1.0975	0.01179
										1.1	0.00708
										1.1025	0.01887
										1.105	0.01415
										1.1075	0.00943
										1.11	0.00236
										1.1125	0.00236
										1.115	0.00943
										1.1175	0.00472
										1.12	0.00943
										1.1225	0.00708
										1.125	0.00236
										1.1275	0.00236
										1.13	0
										1.1325	0.00472
										1.135	0.00236
										1.1375	0.00943
										1.14	0.00472
										1.1425	0.00236
										1.145	0.00236
										1.1475	0.00472
										1.15	0.00708
										1.1525	0.00236
										1.155	0.00472
										1.1575	0.00472
										1.16	0
										1.1625	0
										1.165	0.00472
										1.1675	0.00708
										1.17	0.00708
										1.1725	0.00943
										1.175	0.00943
										1.1775	0.00708
										1.18	0.00472
										1.1825	0
										1.185	0.00236
										1.1875	0.00236
										1.19	0.00236
										1.1925	0.00236
										1.195	0.00472
										1.1975	0.00236
										1.2	0.00472
										1.2025	0.00236
										1.205	0.00236
										1.2075	0
										1.21	0.00472
										1.2125	0.00708
										1.215	0.00943
										1.2175	0.00236
										1.22	0.00708
										1.2225	0.00708
										1.225	0.00236
										1.2275	0.00472
										1.23	0.00708
										1.2325	0.01415
										1.235	0.00472
										1.2375	0.00236
										1.24	0
										1.2425	0.00708
										1.245	0
										1.2475	0.01179
										1.25	0
										1.2525	0.00236
										1.255	0.00472
										1.2575	0
										1.26	0.00708
										1.2625	0.00236
										1.265	0.00708
										1.2675	0.00943
										1.27	0
										1.2725	0.00236
										1.275	0.00472
										1.2775	0.00236
										1.28	0.00472
										1.2825	0
										1.285	0.00708
										1.2875	0.00472
										1.29	0.00943
										1.2925	0.00236
										1.295	0.00708
										1.2975	0
										1.3	0.00236
										1.3025	0
										1.305	0.00708
										1.3075	0.00236
										1.31	0.00236
										1.3125	0
										1.315	0.00472
										1.3175	0.00708
										1.32	0.00236
										1.3225	0.00236
										1.325	0.00943
										1.3275	0.00236
										1.33	0.00708
										1.3325	0.00236
										1.335	0.00472
										1.3375	0.00236
										1.34	0.00708
										1.3425	0.00708
										1.345	0
										1.3475	0.00708
										1.35	0.00472
										1.3525	0.00236
										1.355	0.00472
										1.3575	0.00472
										1.36	0.00472
										1.3625	0.00472
										1.365	0.00236
										1.3675	0.00943
										1.37	0
										1.3725	0.00236
										1.375	0.00708
										1.3775	0
										1.38	0.00472
										1.3825	0.00472
										1.385	0.00708
										1.3875	0.00943
										1.39	0.01179
										1.3925	0.00708
										1.395	0.00708
										1.3975	0.00943
										1.4	0.00708
										1.4025	0.00472
										1.405	0.00236
										1.4075	0.00236
										1.41	0.00472
										1.4125	0.00472
										1.415	0.00943
										1.4175	0.00236
										1.42	0.00472
										1.4225	0.00236
										1.425	0.00236
										1.4275	0.00472
										1.43	0.00708
										1.4325	0.00236
										1.435	0.00472
										1.4375	0.00236
										1.44	0.00472
										1.4425	0.00708
										1.445	0.00236
										1.4475	0.00236
										1.45	0.00472
										1.4525	0
										1.455	0
										1.4575	0.00472
										1.46	0
										1.4625	0
										1.465	0.00472
										1.4675	0.00236
										1.47	0.00472
										1.4725	0.00472
										1.475	0
										1.4775	0.00472
										1.48	0.00708
										1.4825	0.00236
										1.485	0.00236
										1.4875	0
										1.49	0.00708
										1.4925	0.00472
										1.495	0.00472
										1.4975	0.00472
										1.5	0.00236
										1.5025	0.00708
										1.505	0
										1.5075	0.00943
										1.51	0
										1.5125	0.00943
										1.515	0.00236
										1.5175	0
										1.52	0.00708
										1.5225	0.00472
										1.525	0.00943
										1.5275	0.00236
										1.53	0.00943
										1.5325	0.00236
										1.535	0.00472
										1.5375	0.00472
										1.54	0.00472
										1.5425	0.00236
										1.545	0.00236
										1.5475	0.00236
										1.55	0.00236
										1.5525	0.00472
										1.555	0.00708
										1.5575	0.00236
										1.56	0.00943
										1.5625	0.00472
										1.565	0.00472
										1.5675	0.00472
										1.57	0.00472
										1.5725	0.00236
										1.575	0
										1.5775	0
										1.58	0.00236
										1.5825	0
										1.585	0.00708
										1.5875	0.01179
										1.59	0.00472
										1.5925	0.00708
										1.595	0.00236
										1.5975	0.00472
										1.6	0.00943
										1.6025	0.00472
										1.605	0.00708
										1.6075	0.00708
										1.61	0.00708
										1.6125	0.00236
										1.615	0.00236
										1.6175	0.00236
										1.62	0.00472
										1.6225	0.00472
										1.625	0.01179
										1.6275	0.00236
										1.63	0.00236
										1.6325	0.00472
										1.635	0
										1.6375	0.00472
										1.64	0.00943
										1.6425	0.00236
										1.645	0
										1.6475	0.00236
										1.65	0.00708
										1.6525	0.00943
										1.655	0.00472
										1.6575	0.00472
										1.66	0
										1.6625	0.00943
										1.665	0.00236
										1.6675	0.00236
										1.67	0.00708
										1.6725	0.00236
										1.675	0.00943
										1.6775	0.00236
										1.68	0.00708
										1.6825	0.00472
										1.685	0.00472
										1.6875	0.00236
										1.69	0
										1.6925	0.00472
										1.695	0
										1.6975	0
										1.7	0
										1.7025	0
										1.705	0
										1.7075	0.00943
										1.71	0.00472
										1.7125	0.00472
										1.715	0.00472
										1.7175	0.00472
										1.72	0.00236
										1.7225	0.00236
										1.725	0.00236
										1.7275	0.00708
										1.73	0.00708
										1.7325	0.00236
										1.735	0.00472
										1.7375	0.00943
										1.74	0.00472
										1.7425	0.00708
										1.745	0.00708
										1.7475	0.00472
										1.75	0.00472
										1.7525	0.00236
										1.755	0.00236
										1.7575	0.00943
										1.76	0.00708
										1.7625	0.00236
										1.765	0.00236
										1.7675	0.00943
										1.77	0.00943
										1.7725	0.00708
										1.775	0.00472
										1.7775	0.00236
										1.78	0.00236
										1.7825	0.00472
										1.785	0.00472
										1.7875	0.01415
										1.79	0.00236
										1.7925	0.00472
										1.795	0.00236
										1.7975	0.00472
										1.8	0.00472
										1.8025	0.00472
										1.805	0
										1.8075	0.00708
										1.81	0
										1.8125	0.00472
										1.815	0.00472
										1.8175	0.00708
										1.82	0.00943
										1.8225	0.00236
										1.825	0.00472
										1.8275	0.00236
										1.83	0.00943
										1.8325	0.00236
										1.835	0.00708
										1.8375	0.00708
										1.84	0.00472
										1.8425	0.00472
										1.845	0.00472
										1.8475	0.00472
										1.85	0.00236
										1.8525	0.00236
										1.855	0.00943
										1.8575	0.00472
										1.86	0.00708
										1.8625	0.00943
										1.865	0.00472
										1.8675	0.00236
										1.87	0.00472
										1.8725	0
										1.875	0.00236
										1.8775	0.01179
										1.88	0.00236
										1.8825	0.00236
										1.885	0.00236
										1.8875	0.00236
										1.89	0
										1.8925	0.00708
										1.895	0.00943
										1.8975	0.00236
										1.9	0.00708
										1.9025	0.01651
										1.905	0.00943
										1.9075	0.00943
										1.91	0.01415
										1.9125	0.00943
										1.915	0.00708
										1.9175	0.00472
										1.92	0.01179
										1.9225	0.02358
										1.925	0.01887
										1.9275	0.02594
										1.93	0.02123
										1.9325	0.02123
										1.935	0.03302
										1.9375	0.04245
										1.94	0.04953
										1.9425	0.0566
										1.945	0.0283
										1.9475	0.05425
										1.95	0.05425
										1.9525	0.08255
										1.955	0.05896
										1.9575	0.08491
										1.96	0.10142
										1.9625	0.12264
										1.965	0.1533
										1.9675	0.13208
										1.97	0.16038
										1.9725	0.20283
										1.975	0.23585
										1.9775	0.25708
										1.98	0.31368
										1.9825	0.33491
										1.985	0.42689
										1.9875	0.42689
										1.99	0.55425
										1.9925	0.62972
										1.995	0.72642
										1.9975	0.87736
										2	0.91038
										2.0025	0.95283
										2.005	0.81604
										2.0075	0.65802
										2.01	0.66274
										2.0125	0.50708
										2.015	0.42925
										2.0175	0.41745
										2.02	0.37264
										2.0225	0.30425
										2.025	0.26651
										2.0275	0.23349
										2.03	0.20991
										2.0325	0.16509
										2.035	0.14151
										2.0375	0.12028
										2.04	0.16274
										2.0425	0.11557
										2.045	0.08491
										2.0475	0.08255
										2.05	0.07547
										2.0525	0.0684
										2.055	0.08491
										2.0575	0.0566
										2.06	0.06368
										2.0625	0.04481
										2.065	0.04481
										2.0675	0.04717
										2.07	0.01887
										2.0725	0.03538
										2.075	0.01651
										2.0775	0.01179
										2.08	0.0283
										2.0825	0.01887
										2.085	0.01887
										2.0875	0.01179
										2.09	0.01415
										2.0925	0.01651
										2.095	0.01651
										2.0975	0.00236
										2.1	0.01651
										2.1025	0.01179
										2.105	0.01179
										2.1075	0.00943
										2.11	0.01179
										2.1125	0.00943
										2.115	0.00472
										2.1175	0.00472
										2.12	0.01179
										2.1225	0
										2.125	0
										2.1275	0.00472
										2.13	0.00236
										2.1325	0.01179
										2.135	0.00472
										2.1375	0.00472
										2.14	0.00472
										2.1425	0.00708
										2.145	0.00236
										2.1475	0.00472
										2.15	0.00708
										2.1525	0
										2.155	0.00472
										2.1575	0.00708
										2.16	0.01415
										2.1625	0.00708
										2.165	0.00708
										2.1675	0.00708
										2.17	0.00943
										2.1725	0.00236
										2.175	0.00236
										2.1775	0
										2.18	0.00943
										2.1825	0.00943
										2.185	0.01179
										2.1875	0
										2.19	0.00708
										2.1925	0.00472
										2.195	0.01179
										2.1975	0
										2.2	0
										2.2025	0
										2.205	0.00236
										2.2075	0.00472
										2.21	0.00472
										2.2125	0.00943
										2.215	0.01179
										2.2175	0.00472
										2.22	0.00472
										2.2225	0.00943
										2.225	0.00472
										2.2275	0.00472
										2.23	0.00236
										2.2325	0.00236
										2.235	0.00943
										2.2375	0.01179
										2.24	0.00708
										2.2425	0.00472
										2.245	0.00708
										2.2475	0.01651
										2.25	0.00236
										2.2525	0.00943
										2.255	0.00708
										2.2575	0.00236
										2.26	0.00472
										2.2625	0
										2.265	0.00472
										2.2675	0.00472
										2.27	0.00472
										2.2725	0.00472
										2.275	0.00236
										2.2775	0.00472
										2.28	0.00236
										2.2825	0
										2.285	0.00708
										2.2875	0.00708
										2.29	0.00708
										2.2925	0.00236
										2.295	0
										2.2975	0.00472
										2.3	0.00472
										2.3025	0.00943
										2.305	0.00472
										2.3075	0
										2.31	0.00472
										2.3125	0.00708
										2.315	0.00236
										2.3175	0.00472
										2.32	0.00708
										2.3225	0.00236
										2.325	0.00943
										2.3275	0.00472
										2.33	0.00708
										2.3325	0
										2.335	0.00708
										2.3375	0.00708
										2.34	0.00472
										2.3425	0
										2.345	0.00472
										2.3475	0
										2.35	0.00236
										2.3525	0.00236
										2.355	0.00708
										2.3575	0.00708
										2.36	0.00472
										2.3625	0
										2.365	0.00472
										2.3675	0.00236
										2.37	0.00708
										2.3725	0
										2.375	0.00472
										2.3775	0.00236
										2.38	0.00708
										2.3825	0.00472
										2.385	0.00472
										2.3875	0.00236
										2.39	0.00236
										2.3925	0.00943
										2.395	0.00236
										2.3975	0.00236
										2.4	0.00472
										2.4025	0.00236
										2.405	0.00708
										2.4075	0
										2.41	0.01415
										2.4125	0.00236
										2.415	0.00236
										2.4175	0.00236
										2.42	0
										2.4225	0.00236
										2.425	0.00236
										2.4275	0.00472
										2.43	0.00472
										2.4325	0.00236
										2.435	0.00472
										2.4375	0.00236
										2.44	0.00472
										2.4425	0.00472
										2.445	0
										2.4475	0.00472
										2.45	0
										2.4525	0
										2.455	0.00472
										2.4575	0.00472
										2.46	0
										2.4625	0.00708
										2.465	0.00708
										2.4675	0.00472
										2.47	0
										2.4725	0
										2.475	0
										2.4775	0.00236
										2.48	0
										2.4825	0.01651
										2.485	0.00236
										2.4875	0.00472
										2.49	0.00236
										2.4925	0.00472
										2.495	0.00472
[truncated: 1 more rows]

## Sheet: Fig4
Fig4a																															Fig4b			inset			Fig4c											Fig4d
Energy (eV)	r = 4 nm	Energy (eV)	Fit1	Fit2	Energy (eV)	r = 3 nm	Energy (eV)	Fit1	Fit2	Energy (eV)	r = 2 nm	Energy (eV)	Fit1	Fit2	Energy (eV)	r = 1.4 nm	Energy (eV)	Fit1	Fit2	Energy (eV)	r = 2.4 nm	Energy (eV)	Fit1	Fit2	Energy (eV)	r = 1.8 nm	Energy (eV)	Fit1	Fit2		E PL maximum (eV)	PL QY (%)		CIE X	CIE Y			r = 4 nm		r = 3 nm		r = 2 nm		r = 1.4 nm		r = 1.8 nm		Degree	1SA
2.23652	-0.000314999	1.85033	0.00178	-0.00748	2.45872	0.00963	1.95277	-0.00184	-0.00629	2.61456	0.006	2.04937	-0.00087575	-0.00386	2.67099	0.00469	2.08374	0.0033	0.00193	2.76969	-0.00519	2.15604	0.00389	0.00272	2.76954	0.02611	2.25381	0.00544	0.00479		1.94665	99.7		0.68637	0.31069		Peak PL (eV)	PL linewidth (meV)	Peak PL (eV)	PL linewidth (meV)	Peak PL (eV)	PL linewidth (meV)	Peak PL (eV)	PL linewidth (meV)	Peak PL (eV)	PL linewidth (meV)		0	0.35032
2.236	-0.00092531	1.85081	0.00187	-0.00747	2.45809	-0.00654	1.95333	-0.0018	-0.00628	2.61385	0.00804	2.05	-0.000852386	-0.00386	2.67024	-0.01014	2.08439	0.00331	0.00193	2.76889	-0.00756	2.15675	0.0039	0.00272	2.76875	0.04482	2.25459	0.00545	0.00479		1.97104	99.5		0.68126	0.31782		1.98543	23.184	2.04483	20.13	2.20701	21.933	2.31536	21.82	2.54754	24.966		2.02247	0.35106
2.23548	0.00465	1.85128	0.00196	-0.00746	2.45746	-0.00749	1.9539	-0.00176	-0.00628	2.61313	-0.00875	2.05063	-0.000828788	-0.00386	2.6695	0.00247	2.08505	0.00332	0.00193	2.76809	-0.01659	2.15745	0.0039	0.00272	2.76795	0.01575	2.25538	0.00545	0.00479		2.00202	97.1		0.66598	0.33274		1.99507	25.205	2.03629	18.351	2.1846	20.01	2.329	24.936	2.52754	29.084		4.04494	0.36202
2.23496	-0.00295	1.85175	0.00206	-0.00745	2.45683	0.000752263	1.95446	-0.00172	-0.00628	2.61242	-0.00325	2.05126	-0.000804954	-0.00385	2.66876	-0.01151	2.0857	0.00332	0.00194	2.76729	-0.00586	2.15816	0.00391	0.00272	2.76715	0.00317	2.25616	0.00545	0.00479		2.03454	98		0.63137	0.36755		1.96421	25.917	2.01861	22.345	2.20785	21.122	2.29196	20.821	2.59452	28.351		6.06742	0.34781
2.23444	0.00567	1.85223	0.00215	-0.00744	2.4562	0.0032	1.95502	-0.00168	-0.00627	2.61171	-0.00176	2.05188	-0.000780881	-0.00385	2.66801	0.00537	2.08635	0.00333	0.00194	2.76649	0.00482	2.15887	0.00392	0.00272	2.76636	0.06437	2.25694	0.00545	0.00479		2.08671	99.8		0.58107	0.41742		1.97096	25.305	2.03609	19.409	2.18073	19.287	2.35278	23.233	2.51292	28.171		8.08989	0.34177
2.23392	0.00112	1.8527	0.00225	-0.00742	2.45557	-0.00286	1.95558	-0.00164	-0.00627	2.611	0.00936	2.05251	-0.000756566	-0.00385	2.66727	-0.0046	2.08701	0.00334	0.00194	2.76569	-0.0111	2.15957	0.00392	0.00272	2.76556	0.01046	2.25773	0.00546	0.00479		2.17799	96		0.41665	0.57993		1.985	24.522	2.05326	18.886	2.18196	20.627	2.29421	20.798	2.56663	26.51		10.1124	0.3314
2.2334	0.000885935	1.85318	0.00235	-0.00741	2.45494	0.00211	1.95615	-0.0016	-0.00626	2.61029	-0.00765	2.05314	-0.000732005	-0.00384	2.66653	0.01364	2.08766	0.00335	0.00194	2.7649	-0.000915033	2.16028	0.00393	0.00272	2.76477	0.03773	2.25851	0.00546	0.00479		2.23724	94		0.33843	0.64435		1.9462	26.933	2.04314	19.805	2.15708	18.734	2.30557	23.477	2.6405	22.504		12.1348	0.31712
2.23289	-0.00171	1.85365	0.00245	-0.0074	2.45431	-0.00572	1.95671	-0.00156	-0.00626	2.60958	-0.01453	2.05377	-0.000707195	-0.00384	2.66579	-0.01807	2.08831	0.00335	0.00194	2.7641	0.00866	2.16099	0.00393	0.00272	2.76397	0.00444	2.2593	0.00546	0.00479		2.30475	90.5		0.19051	0.74703		1.98672	25.333	2.0338	20.112	2.15806	19.016	2.3527	25.263	2.56359	29.905		14.1573	0.30743
2.23237	0.00348	1.85412	0.00255	-0.00739	2.45369	-0.000977942	1.95727	-0.00152	-0.00625	2.60887	-0.00495	2.0544	-0.000682133	-0.00384	2.66505	-0.000340982	2.08897	0.00336	0.00194	2.7633	-0.00238	2.16169	0.00394	0.00272	2.76318	-0.000105699	2.26008	0.00546	0.00479		2.49021	90		0.06903	0.29724		1.95376	27.056	2.01051	20.762	2.20429	20.256	2.31394	20.982	2.69941	25.553		16.1798	0.27904
2.23185	-0.000334687	1.8546	0.00265	-0.00737	2.45306	-0.00861	1.95784	-0.00147	-0.00625	2.60816	-0.00848	2.05503	-0.000656815	-0.00383	2.66431	0.01858	2.08962	0.00337	0.00194	2.76251	0.00201	2.1624	0.00394	0.00272	2.76238	0.03509	2.26086	0.00547	0.00479		2.60138	93		0.12355	0.07781		1.95882	27.313	2.02183	21.359	2.17469	19.065	2.2808	20.655	2.64442	28.624		18.2022	0.26353
2.23133	0.00567	1.85507	0.00275	-0.00736	2.45243	-0.00263	1.9584	-0.00143	-0.00624	2.60745	0.00914	2.05566	-0.000631237	-0.00383	2.66356	0.01534	2.09027	0.00338	0.00194	2.76171	0.00445	2.16311	0.00395	0.00273	2.76159	0.01068	2.26165	0.00547	0.00479								1.9651	27.231	2.03895	19.315	2.15324	18.985	2.31778	21.621	2.56896	30.25		20.2247	0.25361
2.23081	-0.0023	1.85555	0.00286	-0.00735	2.45181	-0.00263	1.95896	-0.00138	-0.00624	2.60674	-0.00765	2.05629	-0.000605397	-0.00383	2.66282	-0.0081	2.09093	0.00338	0.00194	2.76091	0.0302	2.16382	0.00395	0.00273	2.7608	0.00634	2.26243	0.00547	0.00479								1.95311	27.137	2.02713	21.679	2.17092	22.817	2.28436	23.837	2.62048	24.666		22.2472	0.23814
2.23029	-0.000275624	1.85602	0.00296	-0.00734	2.45118	-0.00771	1.95952	-0.00134	-0.00623	2.60603	-0.00848	2.05691	-0.000579291	-0.00382	2.66209	-0.00887	2.09158	0.00339	0.00194	2.76012	-0.00726	2.16452	0.00396	0.00273	2.76001	0.00708	2.26321	0.00547	0.00479								1.96828	24.54	2.0198	20.653	2.18927	19.625	2.28483	21.252	2.67643	30.655		24.2697	0.23387
2.22978	0.00106	1.85649	0.00307	-0.00732	2.45055	0.00387	1.96009	-0.0013	-0.00623	2.60532	0.00671	2.05754	-0.000552914	-0.00382	2.66135	0.01705	2.09223	0.0034	0.00194	2.75932	0.00567	2.16523	0.00396	0.00273	2.75921	0.04239	2.264	0.00548	0.00479								1.98142	26.199	2.04386	20.178	2.15932	19.809	2.34021	24.366	2.63215	30.557		26.2921	0.2048
2.22926	-0.000118125	1.85697	0.00318	-0.00731	2.44993	0.00786	1.96065	-0.00125	-0.00622	2.60461	-0.00237	2.05817	-0.000526264	-0.00382	2.66061	0.00776	2.09289	0.00341	0.00194	2.75853	0.04703	2.16594	0.00397	0.00273	2.75842	0.05137	2.26478	0.00548	0.00479								1.97374	26.269	2.0519	20.958	2.17036	19.655	2.29993	19.75	2.60936	31.509		28.3146	0.17865
2.22874	-0.000413437	1.85744	0.00329	-0.0073	2.4493	-0.00835	1.96121	-0.0012	-0.00622	2.60391	0.00038525	2.0588	-0.000499336	-0.00381	2.65987	-0.01049	2.09354	0.00341	0.00194	2.75774	-0.01007	2.16664	0.00398	0.00273	2.75763	0.00148	2.26556	0.00548	0.00479								1.9662	25.912	2.04331	20.007	2.16418	21.033	2.35311	25.683	2.63881	27.187		30.3371	0.16005
2.22823	-0.00282	1.85791	0.0034	-0.00728	2.44868	-0.005	1.96177	-0.00116	-0.00621	2.6032	-0.00925	2.05943	-0.000472127	-0.00381	2.65913	-0.01219	2.09419	0.00342	0.00194	2.75694	0.01409	2.16735	0.00398	0.00273	2.75684	0.01406	2.26635	0.00549	0.00479								1.97462	23.576	2.04555	19.615	2.1581	18.74	2.32967	21.168	2.63231	25.443		32.3595	0.14625
2.22771	0.00278	1.85839	0.00351	-0.00727	2.44805	0.01587	1.96234	-0.00111	-0.00621	2.60249	0.01524	2.06006	-0.000444632	-0.00381	2.65839	-0.01594	2.09484	0.00343	0.00194	2.75615	-0.00634	2.16806	0.00399	0.00273	2.75605	0.07949	2.26713	0.00549	0.00479								1.96842	26.972	2.03319	21.243	2.18787	20.01	2.34128	24.282	2.63313	29.622		34.382	0.12352
2.22719	0.00366	1.85886	0.00363	-0.00726	2.44743	0.01121	1.9629	-0.00106	-0.0062	2.60179	0.01007	2.06069	-0.000416848	-0.0038	2.65766	0.02063	2.0955	0.00344	0.00194	2.75536	0.00811	2.16876	0.00399	0.00273	2.75526	0.01543	2.26792	0.00549	0.00479								1.97532	23.537	2.04388	22.906	2.16481	20.739	2.34684	24.493	2.55274	28.211		36.4045	0.08187
2.22668	0.0028	1.85934	0.00374	-0.00724	2.4468	0.000451358	1.96346	-0.00101	-0.0062	2.60108	-0.01167	2.06132	-0.000388771	-0.0038	2.65692	-0.00597	2.09615	0.00345	0.00194	2.75457	-0.00342	2.16947	0.004	0.00273	2.75447	0.06078	2.2687	0.00549	0.00479								1.96336	23.479	2.00681	22.99	2.15767	18.962	2.30132	20.235	2.64339	31.8		38.427	0.04717
2.22616	-0.00287	1.85981	0.00386	-0.00723	2.44618	-0.00387	1.96403	-0.000964426	-0.00619	2.60037	-0.00413	2.06194	-0.000360396	-0.0038	2.65618	-0.00597	2.0968	0.00345	0.00195	2.75378	-0.00275	2.17018	0.00401	0.00273	2.75369	0.07293	2.26948	0.0055	0.00479								1.96179	25.805	2.01872	19.948	2.16235	19.752	2.27912	23.147	2.55982	29.095		40.4494	0.03681
2.22565	-0.00571	1.86028	0.00398	-0.00722	2.44556	-0.0044	1.96459	-0.000914825	-0.00619	2.59967	-0.01227	2.06257	-0.000331719	-0.00379	2.65545	-0.0231	2.09746	0.00346	0.00195	2.75298	-0.00366	2.17088	0.00401	0.00273	2.7529	-0.00909	2.27027	0.0055	0.00479								1.96456	25.45	2.01203	20.951	2.15403	21.308	2.32408	24.505	2.57454	29.144		42.4719	-0.00483
2.22513	-0.00179	1.86076	0.0041	-0.0072	2.44493	-0.00199	1.96515	-0.000864614	-0.00618	2.59897	0.00468	2.0632	-0.000302736	-0.00379	2.65471	0.00963	2.09811	0.00347	0.00195	2.75219	-0.01549	2.17159	0.00402	0.00273	2.75211	-0.000528497	2.27105	0.0055	0.0048								1.96705	24.702	2.03863	19.256	2.16812	21.499	2.3466	22.465	2.59514	27.839		44.4944	-0.02997
2.22462	-0.00614	1.86123	0.00422	-0.00719	2.44431	-0.00613	1.96571	-0.000813782	-0.00618	2.59826	-0.01871	2.06383	-0.000273442	-0.00379	2.65398	-0.00443	2.09876	0.00348	0.00195	2.7514	-0.01604	2.1723	0.00402	0.00273	2.75132	0.01152	2.27183	0.00551	0.0048								1.96789	27.307	2.05319	20.091	2.20954	21.165	2.28099	21.98	2.62548	31.738		46.5168	-0.05428
2.2241	0.000610311	1.86171	0.00434	-0.00717	2.44369	0.000940329	1.96628	-0.000762321	-0.00617	2.59756	-0.00457	2.06446	-0.000243834	-0.00378	2.65324	0.01713	2.09942	0.00349	0.00195	2.75062	0.00824	2.173	0.00403	0.00273	2.75054	0.07494	2.27262	0.00551	0.0048								1.96357	27.485	2.0468	20.08	2.19228	19.839	2.28889	22.508	2.67896	27.288		48.5393	0.00674
2.22359	-0.000354374	1.86218	0.00447	-0.00716	2.44307	0.00244	1.96684	-0.000710218	-0.00617	2.59685	-0.00616	2.06509	-0.000213906	-0.00378	2.65251	-0.00861	2.10007	0.0035	0.00195	2.74983	-0.0058	2.17371	0.00404	0.00273	2.74975	0.00296	2.2734	0.00551	0.0048								1.96955	26.374	2.03673	21.036	2.19812	20.473	2.36039	22.8734	2.6017	29.259		50.5618	-0.08539
2.22307	-0.000511874	1.86265	0.0046	-0.00714	2.44245	0.00135	1.9674	-0.000657464	-0.00616	2.59615	0.01271	2.06572	-0.000183654	-0.00378	2.65178	0.01202	2.10072	0.0035	0.00195	2.74904	-0.00384	2.17442	0.00404	0.00273	2.74897	0.06627	2.27418	0.00552	0.0048								1.97892	22.862	2.04851	20.371	2.16428	20.695	2.32227	22.631	2.55832	27.36		52.5843	-0.09953
2.22256	0.00185	1.86313	0.00473	-0.00713	2.44182	-0.00583	1.96797	-0.000604047	-0.00615	2.59545	-0.00677	2.06634	-0.000153074	-0.00377	2.65104	-0.00861	2.10138	0.00351	0.00195	2.74825	-0.00189	2.17512	0.00405	0.00273	2.74818	0.05031	2.27497	0.00552	0.0048								1.95272	24.325	2.02239	20.212	2.16833	18.933			2.53863	24.023		54.6067	-0.13382
2.22204	0.000629999	1.8636	0.00486	-0.00711	2.4412	-0.00414	1.96853	-0.000549956	-0.00615	2.59475	0.01811	2.06697	-0.00012216	-0.00377	2.65031	-0.00605	2.10203	0.00352	0.00195	2.74746	0.02812	2.17583	0.00405	0.00273	2.7474	0.026	2.27575	0.00552	0.0048								1.95375	27.436	2.03665	22.822	2.16863	21.676			2.6446	29.616		56.6292	-0.16111
2.22153	-0.00569	1.86407	0.00499	-0.0071	2.44058	-0.00707	1.96909	-0.000495181	-0.00614	2.59404	-0.01073	2.0676	-9.09074e-05	-0.00376	2.64958	-0.00119	2.10268	0.00353	0.00195	2.74668	0.01074	2.17654	0.00406	0.00273	2.74661	0.02452	2.27654	0.00552	0.0048								1.96229	25.345	2.03509	21.437	2.15966	18.707			2.60703	24.936		58.6517	-0.17817
2.22102	-0.00197	1.86455	0.00512	-0.00708	2.43996	0.00903	1.96965	-0.000439709	-0.00614	2.59334	-0.00391	2.06823	-5.93117e-05	-0.00376	2.64884	-0.00409	2.10334	0.00354	0.00195	2.74589	-0.0025	2.17724	0.00407	0.00274	2.74583	0.03541	2.27732	0.00553	0.0048								1.9524	27.459	2.02421	19.725	2.18919	19.954			2.56031	27.008		60.6742	-0.20359
2.22051	0.00951	1.86502	0.00526	-0.00707	2.43934	-0.00508	1.97022	-0.000383529	-0.00613	2.59264	-0.01018	2.06886	-2.73677e-05	-0.00376	2.64811	0.02489	2.10399	0.00355	0.00195	2.7451	0.02422	2.17795	0.00407	0.00274	2.74504	0.03478	2.2781	0.00553	0.0048								1.96966	23.648	2.03834	21.367	2.16422	20.517			2.67873	34.376		62.6966	-0.22899
2.21999	-0.00447	1.8655	0.0054	-0.00705	2.43872	-0.00703	1.97078	-0.000326628	-0.00613	2.59194	0.00743	2.06949	4.92981e-06	-0.00375	2.64738	0.00222	2.10464	0.00356	0.00195	2.74432	0.02129	2.17866	0.00408	0.00274	2.74426	0.0537	2.27889	0.00553	0.0048								1.97186	23.543	2.01893	20.55	2.16929	19.769			2.51138	30.661		64.7191	-0.2561
2.21948	0.00423	1.86597	0.00554	-0.00704	2.4381	0.00372	1.97134	-0.000268995	-0.00612	2.59124	-0.00193	2.07012	3.7586e-05	-0.00375	2.64665	-0.00384	2.1053	0.00357	0.00195	2.74353	0.00287	2.17937	0.00409	0.00274	2.74348	0.01733	2.27967	0.00554	0.0048								1.96553	23.7	2.04697	19.944	2.18723	22.151			2.63502	28.898		66.7416	-0.27726
2.21897	0.0011	1.86644	0.00568	-0.00702	2.43748	-0.00384	1.9719	-0.000210616	-0.00611	2.59054	-0.00512	2.07075	7.06062e-05	-0.00375	2.64592	0.01193	2.10595	0.00358	0.00195	2.74275	0.00482	2.18007	0.00409	0.00274	2.7427	0.05179	2.28045	0.00554	0.0048								1.9698	25.651	2.00937	21.906	2.18572	19.688						68.764	-0.28716
2.21846	0.00429	1.86692	0.00582	-0.00701	2.43687	-0.00583	1.97247	-0.000151479	-0.00611	2.58984	-0.0016	2.07137	0.000103996	-0.00374	2.64519	0.00281	2.1066	0.00358	0.00196	2.74196	-0.00128	2.18078	0.0041	0.00274	2.74192	0.06331	2.28124	0.00554	0.0048								1.96822	24.782	2.04354	21.181	2.17365	21.15						70.7865	-0.29221
2.21794	-0.00211	1.86739	0.00597	-0.00699	2.43625	-0.00869	1.97303	-9.15704e-05	-0.0061	2.58914	-0.00622	2.072	0.00013776	-0.00374	2.64446	0.01449	2.10726	0.00359	0.00196	2.74118	0.000671024	2.18149	0.0041	0.00274	2.74113	0.04408	2.28202	0.00555	0.0048								1.98416	21.701	2.03199	22.42	2.17401	18.143						72.809	-0.29456
2.21743	0.00837	1.86787	0.00612	-0.00697	2.43563	-0.00241	1.97359	-3.08771e-05	-0.00609	2.58844	0.01827	2.07263	0.000171906	-0.00373	2.64373	-0.00563	2.10791	0.0036	0.00196	2.7404	0.01342	2.18219	0.00411	0.00274	2.74035	0.02347	2.2828	0.00555	0.0048								1.97463	24.67	2.02873	21.334	2.16336	19.351						74.8315	-0.31751
2.21692	0.0024	1.86834	0.00627	-0.00696	2.43501	0.00545	1.97416	3.06148e-05	-0.00609	2.58775	0.00567	2.07326	0.000206437	-0.00373	2.643	0.011	2.10856	0.00361	0.00196	2.73961	-0.00634	2.1829	0.00412	0.00274	2.73957	0.01036	2.28359	0.00555	0.0048								1.99618	22.693	2.03364	20.193	2.19142	18.954						76.8539	-0.33194
2.21641	-0.00169	1.86881	0.00642	-0.00694	2.43439	-0.00233	1.97472	9.29193e-05	-0.00608	2.58705	-0.00677	2.07389	0.000241361	-0.00373	2.64228	-0.00708	2.10922	0.00362	0.00196	2.73883	-0.00939	2.18361	0.00412	0.00274	2.73879	0.04714	2.28437	0.00556	0.0048								1.97938	23.68			2.17431	19.566						78.8764	-0.34185
2.2159	0.000413437	1.86929	0.00657	-0.00692	2.43378	0.00839	1.97528	0.000156051	-0.00608	2.58635	0.02009	2.07452	0.000276682	-0.00372	2.64155	0.00435	2.10987	0.00363	0.00196	2.73805	0.0133	2.18431	0.00413	0.00274	2.73802	0.04904	2.28516	0.00556	0.0048								1.98212	21.989			2.16498	19.041						80.8989	-0.36115
2.21539	-0.00169	1.86976	0.00673	-0.00691	2.43316	-0.00102	1.97584	0.000220024	-0.00607	2.58565	-0.000825537	2.07515	0.000312408	-0.00372	2.64082	-0.00341	2.11052	0.00364	0.00196	2.73727	-0.00146	2.18502	0.00414	0.00274	2.73724	0.0593	2.28594	0.00556	0.0048								1.97509	22.679			2.17472	18.047						82.9214	-0.37676
2.21488	0.000295312	1.87023	0.00689	-0.00689	2.43254	-0.00451	1.97641	0.000284854	-0.00606	2.58496	-0.00881	2.07577	0.000348545	-0.00371	2.64009	-0.01475	2.11118	0.00365	0.00196	2.73649	0.00336	2.18573	0.00414	0.00274	2.73646	0.0761	2.28672	0.00557	0.0048								1.98377	26.641			2.17233	21.534						84.9438	-0.3681
2.21437	0.0023	1.87071	0.00705	-0.00687	2.43193	0.00632	1.97697	0.000350555	-0.00606	2.58426	-0.00325	2.0764	0.000385098	-0.00371	2.63937	-0.0058	2.11183	0.00366	0.00196	2.73571	-0.00342	2.18643	0.00415	0.00274	2.73568	0.02294	2.28751	0.00557	0.0048								1.97178	24.029			2.16392	20.189						86.9663	-0.37953
2.21386	0.000354374	1.87118	0.00721	-0.00686	2.43131	-0.00677	1.97753	0.000417144	-0.00605	2.58356	0.00908	2.07703	0.000422073	-0.0037	2.63864	0.01475	2.11248	0.00367	0.00196	2.73493	0.01635	2.18714	0.00416	0.00274	2.7349	0.09143	2.28829	0.00557	0.0048								1.97622	27.625			2.17436	20.966						88.9888	-0.35582
2.21335	-0.000118125	1.87166	0.00738	-0.00684	2.4307	0.00448	1.9781	0.000484637	-0.00604	2.58287	0.00446	2.07766	0.000459479	-0.0037	2.63792	0.02429	2.11314	0.00368	0.00196	2.73415	-0.0133	2.18785	0.00417	0.00274	2.73413	0.03921	2.28907	0.00558	0.0048								1.97517	23.368			2.17106	23.275						91.0112	-0.35626
2.21284	0.00146	1.87213	0.00755	-0.00682	2.43008	-0.00639	1.97866	0.00055305	-0.00604	2.58217	-0.00451	2.07829	0.000497321	-0.0037	2.63719	0.00546	2.11379	0.00369	0.00196	2.73337	-0.00183	2.18855	0.00417	0.00274	2.73335	0.10094	2.28986	0.00558	0.0048								1.98601	23.895			2.15695	19.716						93.0337	-0.34232
2.21233	-0.00433	1.8726	0.00772	-0.0068	2.42947	-0.01038	1.97922	0.000622399	-0.00603	2.58148	-0.01646	2.07892	0.000535606	-0.00369	2.63647	-0.00324	2.11444	0.0037	0.00196	2.73259	6.10022e-05	2.18926	0.00418	0.00275	2.73257	0.06194	2.29064	0.00558	0.0048								1.96134	26.627			2.17521	19.258						95.0562	-0.33584
2.21182	0.00339	1.87308	0.00789	-0.00678	2.42885	0.00647	1.97978	0.000692703	-0.00602	2.58078	0.01002	2.07955	0.000574341	-0.00369	2.63574	0.02259	2.11509	0.00371	0.00197	2.73181	0.01519	2.18997	0.00419	0.00275	2.7318	0.02389	2.29142	0.00559	0.0048								1.97724	21.867			2.16044	18.534						97.0786	-0.35244
2.21131	-0.00313	1.87355	0.00807	-0.00677	2.42824	-0.00662	1.98035	0.000763978	-0.00602	2.58009	-0.01337	2.08018	0.000613533	-0.00368	2.63502	0.00614	2.11575	0.00372	0.00197	2.73103	-0.00421	2.19067	0.00419	0.00275	2.73102	0.05887	2.29221	0.00559	0.0048												2.18875	21.061						99.1011	-0.35275
2.21081	0.0015	1.87403	0.00825	-0.00675	2.42762	-0.00466	1.98091	0.000836242	-0.00601	2.5794	-0.00165	2.0808	0.000653189	-0.00368	2.63429	0.00742	2.1164	0.00373	0.00197	2.73025	0.00793	2.19138	0.0042	0.00275	2.73025	0.05972	2.29299	0.00559	0.0048												2.1538	19.527						101.124	-0.33843
2.2103	0.00472	1.8745	0.00843	-0.00673	2.42701	0.000263292	1.98147	0.000909513	-0.006	2.5787	-0.00561	2.08143	0.000693317	-0.00367	2.63357	-0.00102	2.11705	0.00374	0.00197	2.72948	0.02385	2.19209	0.00421	0.00275	2.72948	0.06479	2.29378	0.0056	0.0048												2.16913	20.046						103.146	-0.31978
2.20979	-0.00321	1.87497	0.00862	-0.00671	2.4264	-0.00639	1.98204	0.000983812	-0.00599	2.57801	-0.01117	2.08206	0.000733924	-0.00367	2.63285	0.01185	2.11771	0.00375	0.00197	2.7287	-0.00214	2.1928	0.00422	0.00275	2.7287	0.0742	2.29456	0.0056	0.0048																			105.169	-0.31052
2.20928	0.00244	1.87545	0.0088	-0.00669	2.42579	-0.00207	1.9826	0.00106	-0.00599	2.57732	0.00572	2.08269	0.000775018	-0.00366	2.63212	-0.00384	2.11836	0.00376	0.00197	2.72793	0.0047	2.1935	0.00422	0.00275	2.72793	0.06585	2.29534	0.0056	0.0048																			107.191	-0.28792
2.20877	0.00362	1.87592	0.00899	-0.00667	2.42517	-0.000677037	1.98316	0.00114	-0.00598	2.57663	0.00396	2.08332	0.000816606	-0.00366	2.6314	0.00452	2.11901	0.00377	0.00197	2.72715	0.01366	2.19421	0.00423	0.00275	2.72716	0.09238	2.29613	0.00561	0.0048																			109.213	-0.27328
2.20827	-0.00467	1.87639	0.00919	-0.00665	2.42456	-0.00433	1.98372	0.00121	-0.00597	2.57593	0.00215	2.08395	0.000858697	-0.00365	2.63068	-0.00367	2.11967	0.00378	0.00197	2.72637	0.00134	2.19492	0.00424	0.00275	2.72638	0.11098	2.29691	0.00561	0.0048																			111.236	-0.2727
2.20776	-0.00136	1.87687	0.00938	-0.00663	2.42395	-0.00323	1.98429	0.00129	-0.00596	2.57524	0.00517	2.08458	0.000901299	-0.00365	2.62996	-0.00239	2.12032	0.00379	0.00197	2.7256	0.01196	2.19562	0.00424	0.00275	2.72561	0.07378	2.29769	0.00562	0.0048																			113.258	-0.23665
2.20725	-7.87498e-05	1.87734	0.00958	-0.00661	2.42334	-0.00496	1.98485	0.00137	-0.00596	2.57455	-0.00589	2.08521	0.000944419	-0.00364	2.62924	-0.01117	2.12097	0.0038	0.00197	2.72483	0.00915	2.19633	0.00425	0.00275	2.72484	0.04725	2.29848	0.00562	0.0048																			115.281	-0.22087
2.20675	0.0027	1.87782	0.00979	-0.00659	2.42273	0.0111	1.98541	0.00145	-0.00595	2.57386	-0.000495322	2.08583	0.000988067	-0.00364	2.62852	0.0098	2.12163	0.00382	0.00197	2.72405	-0.00512	2.19704	0.00426	0.00275	2.72407	0.11056	2.29926	0.00562	0.0048																			117.303	-0.19176
2.20624	-0.00258	1.87829	0.00999	-0.00657	2.42211	-0.00752	1.98597	0.00153	-0.00594	2.57317	-0.00991	2.08646	0.00103	-0.00363	2.6278	0.02063	2.12228	0.00383	0.00197	2.72328	-0.00586	2.19774	0.00427	0.00275	2.7233	0.1595	2.30004	0.00563	0.0048																			119.326	-0.16349
2.20574	-0.00179	1.87876	0.0102	-0.00655	2.4215	-0.00248	1.98654	0.00162	-0.00593	2.57248	0.00204	2.08709	0.00108	-0.00363	2.62708	0.00503	2.12293	0.00384	0.00197	2.72251	0.01726	2.19845	0.00427	0.00275	2.72253	0.12092	2.30083	0.00563	0.0048																			121.348	-0.1573
2.20523	0.00652	1.87924	0.01041	-0.00653	2.42089	0.01068	1.9871	0.0017	-0.00593	2.57179	0.01117	2.08772	0.00112	-0.00362	2.62636	-0.00119	2.12359	0.00385	0.00198	2.72173	-0.01635	2.19916	0.00428	0.00275	2.72176	0.11109	2.30161	0.00563	0.0048																			123.371	-0.13046
2.20473	0.0052	1.87971	0.01063	-0.00651	2.42028	0.01316	1.98766	0.00179	-0.00592	2.5711	0.03187	2.08835	0.00117	-0.00362	2.62564	0.03478	2.12424	0.00386	0.00198	2.72096	-0.00842	2.19986	0.00429	0.00275	2.72099	0.14312	2.3024	0.00564	0.0048																			125.393	-0.11265
2.20422	-0.000511874	1.88019	0.01085	-0.00649	2.41967	-0.00162	1.98823	0.00187	-0.00591	2.57042	-0.01123	2.08898	0.00121	-0.00361	2.62492	-0.00469	2.12489	0.00387	0.00198	2.72019	6.10022e-05	2.20057	0.0043	0.00276	2.72022	0.1076	2.30318	0.00564	0.0048																			127.416	-0.08558
2.20372	-0.0026	1.88066	0.01107	-0.00647	2.41907	-0.00722	1.98879	0.00196	-0.0059	2.56973	0.02999	2.08961	0.00126	-0.00361	2.62421	0.02054	2.12555	0.00388	0.00198	2.71942	0.005	2.20128	0.00431	0.00276	2.71945	0.10538	2.30396	0.00564	0.0048																			129.438	-0.06736
2.20321	-3.93749e-05	1.88113	0.0113	-0.00645	2.41846	-0.00105	1.98935	0.00205	-0.00589	2.56904	-0.0131	2.09023	0.00131	-0.0036	2.62349	-0.02114	2.1262	0.00389	0.00198	2.71865	-0.01074	2.20198	0.00431	0.00276	2.71869	0.12832	2.30475	0.00565	0.0048																			131.461	-0.03046
2.20271	0.00242	1.88161	0.01153	-0.00643	2.41785	0.00609	1.98991	0.00214	-0.00588	2.56835	-0.00583	2.09086	0.00136	-0.0036	2.62277	-0.00281	2.12685	0.00391	0.00198	2.71788	0.01434	2.20269	0.00432	0.00276	2.71792	0.03943	2.30553	0.00565	0.0048																			133.483	-0.01248
2.2022	0.000413437	1.88208	0.01176	-0.0064	2.41724	-0.00237	1.99048	0.00224	-0.00588	2.56767	-0.00314	2.09149	0.00141	-0.00359	2.62205	0.02361	2.12751	0.00392	0.00198	2.71711	-0.01171	2.2034	0.00433	0.00276	2.71715	0.17768	2.30631	0.00566	0.0048																			135.506	0.01412
2.2017	0.00455	1.88256	0.012	-0.00638	2.41663	0.00342	1.99104	0.00233	-0.00587	2.56698	0.00308	2.09212	0.00146	-0.00359	2.62134	0.02412	2.12816	0.00393	0.00198	2.71634	0.00189	2.2041	0.00434	0.00276	2.71639	0.08075	2.3071	0.00566	0.0048																			137.528	0.01912
2.20119	0.000433124	1.88303	0.01224	-0.00636	2.41602	0.01147	1.9916	0.00242	-0.00586	2.56629	-0.00627	2.09275	0.00151	-0.00358	2.62062	-0.00699	2.12881	0.00394	0.00198	2.71557	0.0108	2.20481	0.00435	0.00276	2.71562	0.19713	2.30788	0.00566	0.0048																			139.551	0.04797
2.20069	-0.00498	1.8835	0.01249	-0.00634	2.41542	0.00244	1.99217	0.00252	-0.00585	2.56561	-0.006	2.09338	0.00156	-0.00358	2.61991	-0.02336	2.12947	0.00395	0.00198	2.7148	0.01446	2.20552	0.00435	0.00276	2.71485	0.20981	2.30866	0.00567	0.0048																			141.573	0.07933
2.20019	0.00516	1.88398	0.01274	-0.00631	2.41481	-0.00733	1.99273	0.00262	-0.00584	2.56492	-0.00517	2.09401	0.00161	-0.00357	2.61919	0.03086	2.13012	0.00397	0.00198	2.71404	0.03703	2.20622	0.00436	0.00276	2.71409	0.15369	2.30945	0.00567	0.0048																			143.596	0.08171
2.19969	-0.00488	1.88445	0.013	-0.00629	2.4142	-0.01493	1.99329	0.00272	-0.00583	2.56424	-0.01073	2.09464	0.00166	-0.00357	2.61848	-0.03972	2.13077	0.00398	0.00199	2.71327	-0.00714	2.20693	0.00437	0.00276	2.71332	0.20041	2.31023	0.00568	0.0048																			145.618	0.13005
2.19918	0.00154	1.88492	0.01326	-0.00627	2.4136	0.000488971	1.99385	0.00282	-0.00582	2.56355	-0.01293	2.09526	0.00171	-0.00356	2.61776	0.03887	2.13143	0.00399	0.00199	2.7125	0.00128	2.20764	0.00438	0.00276	2.71256	0.15961	2.31102	0.00568	0.00481																			147.64	0.13288
2.19868	-0.00274	1.8854	0.01352	-0.00624	2.41299	-0.00384	1.99442	0.00292	-0.00581	2.56287	-0.00649	2.09589	0.00177	-0.00355	2.61705	-0.01492	2.13208	0.004	0.00199	2.71174	-0.000244009	2.20835	0.00439	0.00276	2.7118	0.20548	2.3118	0.00568	0.00481																			149.663	0.17341
2.19818	0.00555	1.88587	0.01379	-0.00622	2.41238	-0.00621	1.99498	0.00303	-0.0058	2.56218	0.000165107	2.09652	0.00182	-0.00355	2.61634	0.00332	2.13273	0.00402	0.00199	2.71097	-0.00268	2.20905	0.0044	0.00276	2.71103	0.18741	2.31258	0.00569	0.00481																			151.685	0.18959
2.19768	-0.00311	1.88635	0.01406	-0.00619	2.41178	-0.00060181	1.99554	0.00313	-0.0058	2.5615	0.0055	2.09715	0.00187	-0.00354	2.61562	-0.0081	2.13339	0.00403	0.00199	2.7102	0.01116	2.20976	0.0044	0.00276	2.71027	0.18297	2.31337	0.00569	0.00481																			153.708	0.19915
2.19717	0.00268	1.88682	0.01434	-0.00617	2.41117	0.00301	1.9961	0.00324	-0.00579	2.56082	0.00793	2.09778	0.00193	-0.00354	2.61491	0.01858	2.13404	0.00404	0.00199	2.70944	-0.0172	2.21047	0.00441	0.00276	2.70951	0.14322	2.31415	0.0057	0.00481																			155.73	0.22809
2.19667	-0.000118125	1.88729	0.01462	-0.00614	2.41057	-0.01061	1.99667	0.00335	-0.00578	2.56013	-0.00765	2.09841	0.00199	-0.00353	2.6142	0.01236	2.13469	0.00406	0.00199	2.70867	0.000366013	2.21117	0.00442	0.00277	2.70875	0.13117	2.31493	0.0057	0.00481																			157.753	0.23045
2.19617	0.000177187	1.88777	0.01491	-0.00612	2.40996	0.00764	1.99723	0.00346	-0.00577	2.55945	-0.00539	2.09904	0.00204	-0.00352	2.61349	0.01782	2.13534	0.00407	0.00199	2.70791	-0.00354	2.21188	0.00443	0.00277	2.70798	0.12451	2.31572	0.00571	0.00481																			159.775	0.26376
2.19567	0.000570936	1.88824	0.0152	-0.00609	2.40936	0.00305	1.99779	0.00357	-0.00576	2.55877	0.01403	2.09966	0.0021	-0.00352	2.61277	-0.00486	2.136	0.00408	0.00199	2.70715	0.01434	2.21259	0.00444	0.00277	2.70722	0.17102	2.3165	0.00571	0.00481																			161.798	0.27049
2.19517	0.0039	1.88872	0.0155	-0.00607	2.40876	0.00414	1.99836	0.00369	-0.00575	2.55809	-0.00666	2.10029	0.00216	-0.00351	2.61206	0.01833	2.13665	0.00409	0.00199	2.70638	0.01324	2.21329	0.00445	0.00277	2.70646	0.21711	2.31728	0.00571	0.00481																			163.82	0.29025
2.19467	-0.000413437	1.88919	0.0158	-0.00604	2.40815	-0.0135	1.99892	0.0038	-0.00574	2.55741	-0.00848	2.10092	0.00222	-0.00351	2.61135	-0.00324	2.1373	0.00411	0.002	2.70562	-0.01159	2.214	0.00446	0.00277	2.7057	0.128	2.31807	0.00572	0.00481																			165.843	0.29741
2.19417	0.00197	1.88966	0.01611	-0.00601	2.40755	0.01121	1.99948	0.00392	-0.00573	2.55672	-0.0093	2.10155	0.00228	-0.0035	2.61064	0.02165	2.13796	0.00412	0.002	2.70486	-0.00793	2.21471	0.00447	0.00277	2.70494	0.18709	2.31885	0.00572	0.00481																			167.865	0.31181
2.19367	0.00276	1.89014	0.01643	-0.00599	2.40695	0.00666	2.00004	0.00404	-0.00572	2.55604	-0.00484	2.10218	0.00234	-0.00349	2.60993	-0.01441	2.13861	0.00414	0.002	2.7041	-0.00842	2.21541	0.00448	0.00277	2.70418	0.14417	2.31964	0.00573	0.00481																			169.888	0.31638
2.19317	0.00256	1.89061	0.01675	-0.00596	2.40634	0.00718	2.00061	0.00417	-0.00571	2.55536	-0.00187	2.10281	0.0024	-0.00349	2.60922	-0.00759	2.13926	0.00415	0.002	2.70333	0.01043	2.21612	0.00448	0.00277	2.70342	0.13952	2.32042	0.00573	0.00481																			171.91	0.31808
2.19267	-0.000413437	1.89108	0.01707	-0.00593	2.40574	0.00572	2.00117	0.00429	-0.00569	2.55468	-0.00407	2.10344	0.00246	-0.00348	2.60851	0.00588	2.13992	0.00416	0.002	2.70257	0.01232	2.21683	0.00449	0.00277	2.70267	0.22123	2.3212	0.00574	0.00481																			173.933	0.33552
2.19217	0.00715	1.89156	0.01741	-0.00591	2.40514	0.00651	2.00173	0.00442	-0.00568	2.554	0.000770501	2.10407	0.00253	-0.00347	2.60781	0.02549	2.14057	0.00418	0.002	2.70181	0.0205	2.21753	0.0045	0.00277	2.70191	0.18582	2.32199	0.00574	0.00481																			175.955	0.33313
2.19167	-0.00738	1.89203	0.01774	-0.00588	2.40454	-0.00715	2.0023	0.00455	-0.00567	2.55333	-0.01112	2.10469	0.00259	-0.00347	2.6071	-0.02071	2.14122	0.00419	0.002	2.70105	0.00482	2.21824	0.00451	0.00277	2.70115	0.21552	2.32277	0.00574	0.00481																			177.978	0.36679
2.19117	-0.0036	1.89216	0.01784	-0.00587	2.40394	-0.0029	2.00286	0.00468	-0.00566	2.55265	0.00479	2.10532	0.00266	-0.00346	2.60639	0.0156	2.14188	0.00421	0.002	2.70029	0.0136	2.21895	0.00452	0.00277	2.70039	0.10982	2.32355	0.00575	0.00481																			180	0.32939
2.19067	-0.0012	1.89251	0.01809	-0.00585	2.40333	-0.00282	2.00342	0.00481	-0.00565	2.55197	0.00143	2.10595	0.00272	-0.00345	2.60568	0.00827	2.14253	0.00422	0.002	2.69953	-0.00811	2.21965	0.00453	0.00277	2.69964	0.24131	2.32434	0.00575	0.00481																			182.022	0.33877
2.19017	0.0065	1.89253	0.01811	-0.00585	2.40273	0.01016	2.00398	0.00494	-0.00564	2.55129	0.00583	2.10658	0.00279	-0.00345	2.60498	0.03316	2.14318	0.00423	0.002	2.69878	0.02153	2.22036	0.00454	0.00278	2.69888	0.09122	2.32512	0.00576	0.00481																			184.045	0.33874
2.18968	-0.00266	1.89289	0.01837	-0.00583	2.40213	-0.00109	2.00455	0.00508	-0.00563	2.55061	-0.0016	2.10721	0.00286	-0.00344	2.60427	0.000170491	2.14384	0.00425	0.00201	2.69802	0.0158	2.22107	0.00455	0.00278	2.69813	0.18096	2.3259	0.00576	0.00481																			186.067	0.32866
2.18918	0.00106	1.89298	0.01844	-0.00582	2.40153	0.01038	2.00511	0.00522	-0.00562	2.54994	0.02554	2.10784	0.00293	-0.00343	2.60356	0.00852	2.14449	0.00426	0.00201	2.69726	-0.00165	2.22178	0.00456	0.00278	2.69737	0.22609	2.32669	0.00577	0.00481																			188.09	0.33376
2.18868	0.00092531	1.89326	0.01865	-0.0058	2.40093	-0.00455	2.00567	0.00536	-0.00561	2.54926	0.00319	2.10847	0.003	-0.00343	2.60286	0.01014	2.14514	0.00428	0.00201	2.6965	0.00586	2.22248	0.00457	0.00278	2.69662	0.14882	2.32747	0.00577	0.00481																			190.112	0.33987
2.18818	0.00961	1.89345	0.0188	-0.00579	2.40033	-0.00188	2.00624	0.00551	-0.00559	2.54858	0.00358	2.1091	0.00307	-0.00342	2.60215	0.011	2.1458	0.00429	0.00201	2.69574	0.01305	2.22319	0.00458	0.00278	2.69586	0.2392	2.32826	0.00578	0.00481																			192.135	0.31999
2.18769	0.000629999	1.89363	0.01893	-0.00578	2.39974	-0.00369	2.0068	0.00566	-0.00558	2.54791	0.0082	2.10972	0.00314	-0.00341	2.60145	0.00239	2.14645	0.00431	0.00201	2.69499	0.0366	2.2239	0.00459	0.00278	2.69511	0.20062	2.32904	0.00578	0.00481																			194.157	0.29973
2.18719	0.01303	1.89393	0.01916	-0.00576	2.39914	0.01584	2.00736	0.00581	-0.00557	2.54723	0.00622	2.11035	0.00322	-0.0034	2.60074	0.0283	2.1471	0.00432	0.00201	2.69423	0.00909	2.2246	0.0046	0.00278	2.69435	0.17081	2.32982	0.00579	0.00481																			196.18	0.29592
2.18669	0.00197	1.89399	0.01921	-0.00576	2.39854	-0.00606	2.00792	0.00596	-0.00556	2.54656	-0.0175	2.11098	0.00329	-0.0034	2.60004	-0.00861	2.14776	0.00434	0.00201	2.69348	0.00201	2.22531	0.00461	0.00278	2.6936	0.21489	2.33061	0.00579	0.00481																			198.202	0.27462
2.1862	0.00106	1.89436	0.0195	-0.00574	2.39794	0.00436	2.00849	0.00611	-0.00555	2.54588	0.00231	2.11161	0.00336	-0.00339	2.59933	-0.00827	2.14841	0.00436	0.00201	2.69272	0.00537	2.22602	0.00462	0.00278	2.69285	0.20115	2.33139	0.0058	0.00481																			200.225	0.2505
2.1857	-0.0014	1.8944	0.01954	-0.00573	2.39734	0.00301	2.00905	0.00627	-0.00553	2.54521	-0.00424	2.11224	0.00344	-0.00338	2.59863	0.02097	2.14906	0.00437	0.00201	2.69197	0.01446	2.22672	0.00463	0.00278	2.6921	0.1929	2.33217	0.0058	0.00481																			202.247	0.23727
2.1852	0.00786	1.89473	0.0198	-0.00571	2.39674	-0.00433	2.00961	0.00643	-0.00552	2.54453	-0.00545	2.11287	0.00352	-0.00337	2.59793	0.02404	2.14972	0.00439	0.00202	2.69121	0.00494	2.22743	0.00464	0.00278	2.69134	0.26816	2.33296	0.0058	0.00481																			204.27	0.22495
2.18471	0.000689061	1.89488	0.01992	-0.0057	2.39615	-0.00139	2.01017	0.0066	-0.00551	2.54386	0.00936	2.1135	0.0036	-0.00337	2.59723	0.02685	2.15037	0.0044	0.00202	2.69046	0.01458	2.22814	0.00465	0.00278	2.69059	0.28327	2.33374	0.00581	0.00481																			206.292	0.18313
2.18421	-0.00114	1.89509	0.02009	-0.00569	2.39555	-0.000338518	2.01074	0.00676	-0.00549	2.54318	0.0066	2.11412	0.00368	-0.00336	2.59652	-0.000170491	2.15102	0.00442	0.00202	2.6897	-0.00793	2.22884	0.00466	0.00279	2.68984	0.20516	2.33452	0.00581	0.00481																			208.315	0.18846
2.18372	-0.00435	1.89535	0.0203	-0.00567	2.39495	0.0041	2.0113	0.00693	-0.00548	2.54251	-0.000275179	2.11475	0.00376	-0.00335	2.59582	-0.02378	2.15168	0.00444	0.00202	2.68895	0.02953	2.22955	0.00467	0.00279	2.68909	0.28021	2.33531	0.00582	0.00481																			210.337	0.17789
2.18322	0.01089	1.89546	0.0204	-0.00567	2.39436	-0.00237	2.01186	0.00711	-0.00547	2.54184	0.000550358	2.11538	0.00384	-0.00334	2.59512	0.00921	2.15233	0.00445	0.00202	2.6882	0.00305	2.23026	0.00468	0.00279	2.68834	0.25178	2.33609	0.00582	0.00481																			212.36	0.15
2.18273	-0.000570936	1.89582	0.0207	-0.00564	2.39376	-0.00169	2.01243	0.00728	-0.00545	2.54117	0.00127	2.11601	0.00392	-0.00333	2.59442	0.02012	2.15298	0.00447	0.00202	2.68745	-0.00122	2.23096	0.00469	0.00279	2.68759	0.37809	2.33688	0.00583	0.00481																			214.382	0.12057
2.18223	0.00354	1.89583	0.0207	-0.00564	2.39316	0.00564	2.01299	0.00746	-0.00544	2.54049	0.00578	2.11664	0.00401	-0.00332	2.59372	0.01253	2.15364	0.00449	0.00202	2.68669	-0.0061	2.23167	0.0047	0.00279	2.68684	0.25717	2.33766	0.00583	0.00481																			216.404	0.10575
2.18174	0.0114	1.89619	0.02101	-0.00562	2.39257	0.00662	2.01355	0.00765	-0.00543	2.53982	0.00215	2.11727	0.0041	-0.00332	2.59302	0.01193	2.15429	0.0045	0.00202	2.68594	0.01049	2.23238	0.00471	0.00279	2.68609	0.3097	2.33844	0.00584	0.00481																			218.427	0.07232
2.18124	0.000118125	1.8963	0.0211	-0.00561	2.39197	0.000488971	2.01411	0.00783	-0.00541	2.53915	-0.00941	2.1179	0.00418	-0.00331	2.59232	-0.00511	2.15494	0.00452	0.00202	2.68519	-0.00732	2.23308	0.00473	0.00279	2.68535	0.37312	2.33923	0.00585	0.00481																			220.449	0.04337
2.18075	5.90624e-05	1.89656	0.02133	-0.00559	2.39138	0.00139	2.01468	0.00802	-0.0054	2.53848	-0.00539	2.11853	0.00427	-0.0033	2.59162	-0.00153	2.15559	0.00454	0.00203	2.68444	0.00946	2.23379	0.00474	0.00279	2.6846	0.4767	2.34001	0.00585	0.00481																			222.472	0.02427
2.18026	0.00408	1.89677	0.02151	-0.00558	2.39078	-0.00617	2.01524	0.00822	-0.00538	2.53781	0.02631	2.11915	0.00436	-0.00329	2.59092	-0.00153	2.15625	0.00456	0.00203	2.68369	0.01574	2.2345	0.00475	0.00279	2.68385	0.47184	2.34079	0.00586	0.00481																			224.494	0.00224
2.17976	0.00728	1.89693	0.02165	-0.00557	2.39019	0.00132	2.0158	0.00842	-0.00537	2.53714	-0.00638	2.11978	0.00445	-0.00328	2.59022	0.01381	2.1569	0.00457	0.00203	2.68294	0.00567	2.2352	0.00476	0.00279	2.6831	0.48463	2.34158	0.00586	0.00481																			226.517	-0.03346
2.17927	0.00297	1.89724	0.02193	-0.00555	2.3896	-0.0047	2.01637	0.00862	-0.00535	2.53647	0.0027	2.12041	0.00455	-0.00327	2.58952	0.00452	2.15755	0.00459	0.00203	2.68219	0.02721	2.23591	0.00477	0.00279	2.68236	0.47544	2.34236	0.00587	0.00482																			228.539	-0.05873
2.17878	0.00278	1.8973	0.02198	-0.00554	2.389	0.00538	2.01693	0.00882	-0.00534	2.5358	0.000605394	2.12104	0.00464	-0.00326	2.58882	0.0185	2.15821	0.00461	0.00203	2.68144	0.00817	2.23662	0.00478	0.00279	2.68161	0.6732	2.34314	0.00587	0.00482																			230.562	-0.06622
2.17828	0.00819	1.89767	0.02231	-0.00552	2.38841	0.0085	2.01749	0.00903	-0.00532	2.53513	0.01244	2.12167	0.00474	-0.00326	2.58813	0.00188	2.15886	0.00463	0.00203	2.6807	0.01354	2.23733	0.00479	0.0028	2.68087	0.45356	2.34393	0.00588	0.00482																			232.584	-0.08888
2.17779	0.00543	1.89772	0.02236	-0.00552	2.38782	-0.00128	2.01805	0.00925	-0.00531	2.53446	0.01739	2.1223	0.00483	-0.00325	2.58743	-0.000170491	2.15951	0.00465	0.00203	2.67995	0.02605	2.23803	0.0048	0.0028	2.68012	0.51518	2.34471	0.00588	0.00482																			234.607	-0.13529
2.1773	0.00608	1.89803	0.02264	-0.00549	2.38722	-0.00685	2.01862	0.00946	-0.00529	2.53379	-0.01134	2.12293	0.00493	-0.00324	2.58673	-0.0029	2.16017	0.00466	0.00203	2.6792	0.02464	2.23874	0.00482	0.0028	2.67938	0.74486	2.3455	0.00589	0.00482																			236.629	-0.15514
2.17681	0.00472	1.89819	0.02279	-0.00548	2.38663	0.00636	2.01918	0.00969	-0.00528	2.53313	0.00457	2.12356	0.00503	-0.00323	2.58604	0.00332	2.16082	0.00468	0.00204	2.67845	0.000915033	2.23945	0.00483	0.0028	2.67863	0.64899	2.34628	0.00589	0.00482																			238.652	-0.17356
2.17632	0.00148	1.8984	0.02299	-0.00547	2.38604	0.000451358	2.01974	0.00991	-0.00526	2.53246	-0.00677	2.12418	0.00514	-0.00322	2.58534	0.02199	2.16147	0.0047	0.00204	2.67771	0.00952	2.24015	0.00484	0.0028	2.67789	0.7771	2.34706	0.0059	0.00482																			240.674	-0.19724
2.17582	0.000354374	1.89867	0.02324	-0.00545	2.38545	-0.000300905	2.02031	0.01014	-0.00524	2.53179	0.01271	2.12481	0.00524	-0.00321	2.58465	-0.00972	2.16213	0.00472	0.00204	2.67696	0.02105	2.24086	0.00485	0.0028	2.67714	0.79803	2.34785	0.0059	0.00482																			242.697	-0.21461
2.17533	0.00124	1.89877	0.02333	-0.00544	2.38486	-0.00779	2.02087	0.01038	-0.00523	2.53113	-0.01728	2.12544	0.00535	-0.0032	2.58395	0.000426228	2.16278	0.00474	0.00204	2.67622	-0.00171	2.24157	0.00486	0.0028	2.6764	1.01165	2.34863	0.00591	0.00482																			244.719	-0.24363
2.17484	0.00486	1.89914	0.02369	-0.00542	2.38427	-0.0038	2.02143	0.01062	-0.00521	2.53046	0.0262	2.12607	0.00545	-0.00319	2.58326	0.00921	2.16343	0.00476	0.00204	2.67547	0.0291	2.24227	0.00488	0.0028	2.67566	0.68673	2.34941	0.00592	0.00482																			246.742	-0.27835
2.17435	0.00445	1.89961	0.02415	-0.00538	2.38367	0.00478	2.02199	0.01087	-0.00519	2.52979	0.00644	2.1267	0.00556	-0.00318	2.58256	0.01696	2.16409	0.00478	0.00204	2.67473	0.0205	2.24298	0.00489	0.0028	2.67492	0.85437	2.3502	0.00592	0.00482																			248.764	-0.28425
2.17386	0.00878	1.90009	0.02463	-0.00535	2.38308	-0.000413745	2.02256	0.01112	-0.00518	2.52913	0.00281	2.12733	0.00567	-0.00317	2.58187	0.00443	2.16474	0.0048	0.00204	2.67398	0.01641	2.24369	0.0049	0.0028	2.67417	0.80501	2.35098	0.00593	0.00482																			250.787	-0.31441
2.17337	-0.00189	1.90056	0.02511	-0.00531	2.38249	0.00429	2.02312	0.01137	-0.00516	2.52846	0.01954	2.12796	0.00579	-0.00316	2.58117	-0.000170491	2.16539	0.00482	0.00205	2.67324	0.03904	2.24439	0.00491	0.00281	2.67343	0.82868	2.35176	0.00593	0.00482																			252.809	-0.32845
2.17288	0.00537	1.90104	0.0256	-0.00528	2.3819	0.00414	2.02368	0.01164	-0.00514	2.5278	0.00875	2.12858	0.0059	-0.00315	2.58048	0.01509	2.16605	0.00484	0.00205	2.67249	0.00104	2.2451	0.00492	0.00281	2.67269	1.06651	2.35255	0.00594	0.00482																			254.831	-0.34941
2.17239	0.00504	1.90151	0.0261	-0.00524	2.38131	0.00572	2.02424	0.0119	-0.00512	2.52713	0.02614	2.12921	0.00602	-0.00314	2.57979	0.03282	2.1667	0.00486	0.00205	2.67175	0.00311	2.24581	0.00494	0.00281	2.67195	0.90193	2.35333	0.00594	0.00482																			256.854	-0.34842
2.1719	0.00142	1.90198	0.02662	-0.00521	2.38073	0.00496	2.02481	0.01218	-0.0051	2.52647	-0.000990644	2.12984	0.00614	-0.00313	2.5791	0.01287	2.16735	0.00488	0.00205	2.67101	0.01013	2.24651	0.00495	0.00281	2.67121	0.9272	2.35412	0.00595	0.00482																			258.876	-0.37705
2.17141	-0.00157	1.90246	0.02714	-0.00517	2.38014	-0.000263292	2.02537	0.01246	-0.00509	2.5258	0.0126	2.13047	0.00626	-0.00312	2.5784	-0.00656	2.16801	0.0049	0.00205	2.67027	0.01275	2.24722	0.00496	0.00281	2.67047	0.8716	2.3549	0.00596	0.00482																			260.899	-0.35289
2.17092	0.000846561	1.90293	0.02768	-0.00513	2.37955	0.00286	2.02593	0.01274	-0.00507	2.52514	-0.00451	2.1311	0.00638	-0.00311	2.57771	0.01236	2.16866	0.00492	0.00205	2.66952	0.00458	2.24793	0.00498	0.00281	2.66973	0.82023	2.35568	0.00596	0.00482																			262.921	-0.38367
2.17043	0.000689061	1.9034	0.02823	-0.0051	2.37896	0.00241	2.0265	0.01303	-0.00505	2.52448	0.00446	2.13173	0.00651	-0.00309	2.57702	0.00929	2.16931	0.00494	0.00205	2.66878	0.00268	2.24863	0.00499	0.00281	2.66899	0.94749	2.35647	0.00597	0.00482																			264.944	-0.38035
2.16994	0.00185	1.90388	0.02879	-0.00506	2.37837	-0.0035	2.02706	0.01333	-0.00503	2.52381	0.00831	2.13236	0.00663	-0.00308	2.57633	0.03393	2.16997	0.00497	0.00206	2.66804	0.00421	2.24934	0.005	0.00281	2.66825	0.7882	2.35725	0.00597	0.00482																			266.966	-0.37534
2.16946	0.00561	1.90435	0.02936	-0.00502	2.37778	0.00677	2.02762	0.01363	-0.00501	2.52315	-0.00974	2.13299	0.00676	-0.00307	2.57564	0.00631	2.17062	0.00499	0.00206	2.6673	-0.000671024	2.25005	0.00502	0.00281	2.66752	0.9198	2.35803	0.00598	0.00482																			268.989	-0.37808
2.16897	-0.00285	1.90483	0.02995	-0.00498	2.3772	-0.0082	2.02818	0.01395	-0.00499	2.52249	-0.01249	2.13361	0.0069	-0.00306	2.57495	-0.01543	2.17127	0.00501	0.00206	2.66656	0.00842	2.25076	0.00503	0.00281	2.66678	0.79412	2.35882	0.00599	0.00482																			271.011	-0.37853
2.16848	0.000905623	1.9053	0.03055	-0.00494	2.37661	0.0026	2.02875	0.01426	-0.00497	2.52183	0.01007	2.13424	0.00703	-0.00305	2.57426	0.02438	2.17193	0.00503	0.00206	2.66582	0.05149	2.25146	0.00504	0.00282	2.66604	0.67996	2.3596	0.00599	0.00482																			273.034	-0.37716
2.16799	0.0036	1.90577	0.03116	-0.0049	2.37602	-0.00771	2.02931	0.01459	-0.00495	2.52117	-0.01414	2.13487	0.00717	-0.00304	2.57357	0.00324	2.17258	0.00505	0.00206	2.66508	0.01549	2.25217	0.00506	0.00282	2.6653	0.67405	2.36038	0.006	0.00482																			275.056	-0.36864
2.1675	0.0136	1.90625	0.03178	-0.00486	2.37543	-0.00496	2.02987	0.01492	-0.00493	2.52051	-0.00407	2.1355	0.0073	-0.00303	2.57288	0.00554	2.17323	0.00508	0.00206	2.66434	0.05057	2.25288	0.00507	0.00282	2.66457	0.50958	2.36117	0.00601	0.00482																			277.079	-0.36028
2.16702	0.000255937	1.90672	0.03242	-0.00482	2.37485	0.0044	2.03044	0.01526	-0.00491	2.51984	-0.00424	2.13613	0.00745	-0.00301	2.57219	0.01159	2.17389	0.0051	0.00207	2.6636	0.01263	2.25358	0.00508	0.00282	2.66383	0.5656	2.36195	0.00601	0.00482																			279.101	-0.35526
2.16653	0.00433	1.9072	0.03308	-0.00478	2.37426	-0.000413745	2.03081	0.0155	-0.00489	2.51918	0.00704	2.13676	0.00759	-0.003	2.5715	0.01432	2.17454	0.00512	0.00207	2.66287	0.02062	2.25429	0.0051	0.00282	2.6631	0.65914	2.36274	0.00602	0.00482																			281.124	-0.33416
2.16604	-0.00622	1.90767	0.03375	-0.00474	2.37368	-0.01343	2.031	0.01561	-0.00488	2.51852	-0.0164	2.13739	0.00774	-0.00299	2.57082	-0.01466	2.17519	0.00515	0.00207	2.66213	0.02495	2.255	0.00511	0.00282	2.66236	0.66422	2.36352	0.00602	0.00482																			283.146	-0.34284
2.16556	0.00541	1.90814	0.03444	-0.00469	2.37309	0.00335	2.03123	0.01576	-0.00488	2.51787	0.01139	2.13801	0.00789	-0.00298	2.57013	0.0468	2.17584	0.00517	0.00207	2.66139	0.01177	2.2557	0.00512	0.00282	2.66163	0.44098	2.3643	0.00603	0.00482																			285.169	-0.3155
2.16507	0.0035	1.90862	0.03514	-0.00465	2.37251	0.00113	2.03156	0.01597	-0.00486	2.51721	0.00215	2.13864	0.00804	-0.00296	2.56944	0.00213	2.1765	0.00519	0.00207	2.66066	0.01598	2.25641	0.00514	0.00282	2.66089	0.45334	2.36509	0.00604	0.00482																			287.191	-0.31337
2.16458	0.000728436	1.90909	0.03586	-0.00461	2.37192	0.01993	2.03165	0.01603	-0.00486	2.51655	-0.00193	2.13927	0.00819	-0.00295	2.56875	0.01654	2.17715	0.00522	0.00207	2.65992	0.00921	2.25712	0.00515	0.00282	2.66016	0.54382	2.36587	0.00604	0.00482																			289.213	-0.29116
2.1641	0.00719	1.90956	0.03659	-0.00456	2.37134	0.00248	2.03207	0.0163	-0.00484	2.51589	0.0137	2.1399	0.00835	-0.00294	2.56807	0.00358	2.1778	0.00524	0.00207	2.65918	-0.00659	2.25782	0.00517	0.00283	2.65943	0.34807	2.36665	0.00605	0.00483																			291.236	-0.28218
2.16361	0.00973	1.91004	0.03735	-0.00452	2.37075	-0.000112839	2.03212	0.01633	-0.00484	2.51523	0.00286	2.14053	0.00851	-0.00292	2.56738	-0.01279	2.17846	0.00527	0.00208	2.65845	-0.00226	2.25853	0.00518	0.00283	2.65869	0.50429	2.36744	0.00606	0.00483																			293.258	-0.25272
2.16313	0.01211	1.91051	0.03812	-0.00447	2.37017	0.01046	2.0325	0.01658	-0.00483	2.51457	0.000220143	2.14116	0.00868	-0.00291	2.5667	0.01637	2.17911	0.00529	0.00208	2.65771	0.01116	2.25924	0.0052	0.00283	2.65796	0.47057	2.36822	0.00606	0.00483																			295.281	-0.23851
2.16264	0.0103	1.91099	0.03891	-0.00443	2.36959	-7.52263e-05	2.03269	0.01671	-0.00482	2.51392	0.01569	2.14179	0.00884	-0.0029	2.56601	0.01253	2.17976	0.00532	0.00208	2.65698	-0.00769	2.25994	0.00521	0.00283	2.65723	0.35663	2.369	0.00607	0.00483																			297.303	-0.21427
2.16216	-0.00392	1.91146	0.03972	-0.00438	2.369	-0.0082	2.03292	0.01687	-0.00481	2.51326	-0.00281	2.14242	0.00901	-0.00288	2.56533	-0.00375	2.18042	0.00534	0.00208	2.65624	0.01458	2.26065	0.00523	0.00283	2.6565	0.30346	2.36979	0.00608	0.00483																			299.326	-0.18175
2.16167	0.0073	1.91193	0.04055	-0.00433	2.36842	0.00658	2.03325	0.01709	-0.0048	2.5126	0.000495322	2.14304	0.00919	-0.00287	2.56464	0.01466	2.18107	0.00537	0.00208	2.65551	0.00933	2.26136	0.00524	0.00283	2.65577	0.36487	2.37057	0.00609	0.00483																			301.348	-0.16527
2.16119	0.00301	1.91241	0.04141	-0.00428	2.36784	0.00387	2.03334	0.01715	-0.00479	2.51195	0.01288	2.14367	0.00936	-0.00285	2.56396	0.01125	2.18172	0.0054	0.00208	2.65478	0.000793029	2.26206	0.00526	0.00283	2.65504	0.22905	2.37136	0.00609	0.00483																			303.371	-0.14888
2.1607	-0.00167	1.91288	0.04228	-0.00423	2.36725	-0.00196	2.03376	0.01745	-0.00477	2.51129	-0.01123	2.1443	0.00954	-0.00284	2.56328	0.02719	2.18238	0.00542	0.00209	2.65404	0.02355	2.26277	0.00527	0.00283	2.65431	0.25812	2.37214	0.0061	0.00483																			305.393	-0.10526
2.16022	0.000610311	1.91336	0.04317	-0.00418	2.36667	0.000789876	2.03381	0.01748	-0.00477	2.51063	-0.01057	2.14493	0.00973	-0.00283	2.56259	0.00153	2.18303	0.00545	0.00209	2.65331	-0.0061	2.26348	0.00529	0.00283	2.65358	0.24575	2.37292	0.00611	0.00483																			307.416	-0.10116
2.15973	0.0014	1.91383	0.04409	-0.00413	2.36609	0.00226	2.03419	0.01775	-0.00476	2.50998	0.00407	2.14556	0.00991	-0.00281	2.56191	0.04791	2.18368	0.00547	0.00209	2.65258	0.02269	2.26418	0.0053	0.00284	2.65285	0.27979	2.37371	0.00611	0.00483																			309.438	-0.05668
2.15925	0.00752	1.9143	0.04504	-0.00408	2.36551	0.01136	2.03437	0.01789	-0.00475	2.50932	-0.00594	2.14619	0.0101	-0.0028	2.56123	-0.00102	2.18434	0.0055	0.00209	2.65185	0.01159	2.26489	0.00532	0.00284	2.65212	0.16954	2.37449	0.00612	0.00483																			311.461	-0.03361
2.15877	0.00258	1.91478	0.046	-0.00403	2.36493	0.00733	2.03461	0.01806	-0.00474	2.50867	0.00556	2.14682	0.0103	-0.00278	2.56054	0.0289	2.18499	0.00553	0.00209	2.65112	0.01745	2.2656	0.00534	0.00284	2.65139	0.17578	2.37527	0.00613	0.00483																			313.483	-0.02138
2.15828	-0.00189	1.91525	0.04699	-0.00398	2.36435	-0.00568	2.03494	0.0183	-0.00472	2.50801	0.01057	2.14745	0.0105	-0.00277	2.55986	-0.01287	2.18564	0.00556	0.0021	2.65039	0.01031	2.26631	0.00535	0.00284	2.65066	0.20622	2.37606	0.00614	0.00483																			315.506	0.00249
2.1578	0.0014	1.91572	0.04801	-0.00392	2.36377	0.00346	2.03503	0.01837	-0.00472	2.50736	-0.00864	2.14807	0.0107	-0.00275	2.55918	0.0335	2.1863	0.00559	0.0021	2.64966	0.01421	2.26701	0.00537	0.00284	2.64993	0.19565	2.37684	0.00614	0.00483																			317.528	0.02903
2.15732	0.000137812	1.9162	0.04906	-0.00387	2.36319	-0.00767	2.03546	0.01869	-0.0047	2.50671	0.00671	2.1487	0.01091	-0.00273	2.5585	-0.00656	2.18695	0.00561	0.0021	2.64893	0.01244	2.26772	0.00538	0.00284	2.6492	0.20971	2.37762	0.00615	0.00483																			319.551	0.05698
2.15683	0.000551249	1.91667	0.05013	-0.00382	2.36261	-0.00944	2.0355	0.01872	-0.0047	2.50605	0.00534	2.14933	0.01112	-0.00272	2.55782	0.00358	2.1876	0.00564	0.0021	2.6482	0.03136	2.26843	0.0054	0.00284	2.64848	0.20738	2.37841	0.00616	0.00483																			321.573	0.08085
2.15635	-0.00156	1.91715	0.05124	-0.00376	2.36203	-0.00399	2.03588	0.01901	-0.00468	2.5054	0.01679	2.14996	0.01134	-0.0027	2.55714	0.03478	2.18826	0.00567	0.0021	2.64747	0.03331	2.26913	0.00542	0.00284	2.64775	0.15686	2.37919	0.00616	0.00483																			323.596	0.08923
2.15587	0.01039	1.91762	0.05237	-0.0037	2.36145	0.01279	2.03606	0.01915	-0.00468	2.50475	-0.00369	2.15059	0.01156	-0.00268	2.55646	0.02515	2.18891	0.0057	0.00211	2.64674	0.0255	2.26984	0.00543	0.00285	2.64702	0.19565	2.37998	0.00617	0.00483																			325.618	0.11758
2.15539	0.00112	1.91809	0.05353	-0.00365	2.36087	-0.00335	2.0363	0.01934	-0.00467	2.5041	0.00286	2.15122	0.01178	-0.00267	2.55578	-0.0035	2.18956	0.00573	0.00211	2.64601	0.01574	2.27055	0.00545	0.00285	2.6463	0.18793	2.38076	0.00618	0.00483																			327.64	0.13641
2.15491	0.00807	1.91857	0.05473	-0.00359	2.36029	0.00444	2.03663	0.0196	-0.00465	2.50345	0.00143	2.15185	0.01201	-0.00265	2.5551	-0.0017	2.19022	0.00576	0.00211	2.64528	0.02184	2.27125	0.00547	0.00285	2.64557	0.18878	2.38154	0.00619	0.00483																			329.663	0.14779
2.15442	0.01242	1.91904	0.05596	-0.00353	2.35971	0.00395	2.03673	0.01968	-0.00465	2.50279	0.0137	2.15247	0.01225	-0.00263	2.55442	0.00844	2.19087	0.00579	0.00211	2.64455	0.02239	2.27196	0.00549	0.00285	2.64485	0.13033	2.38233	0.0062	0.00483																			331.685	0.17925
2.15394	0.00171	1.91952	0.05723	-0.00347	2.35913	-0.00301	2.03715	0.02002	-0.00463	2.50214	-0.01222	2.1531	0.01248	-0.00262	2.55374	-0.00818	2.19152	0.00582	0.00211	2.64383	0.01879	2.27267	0.0055	0.00285	2.64412	0.19903	2.38311	0.0062	0.00483																			333.708	0.21166
2.15346	0.00717	1.91999	0.05853	-0.00341	2.35856	0.00707	2.03719	0.02005	-0.00463	2.50149	0.0022	2.15373	0.01273	-0.0026	2.55307	0.01748	2.19218	0.00585	0.00211	2.6431	0.01781	2.27337	0.00552	0.00285	2.6434	0.13593	2.38389	0.00621	0.00483																			335.73	0.21724
2.15298	0.00205	1.92046	0.05987	-0.00335	2.35798	-0.00617	2.03758	0.02037	-0.00461	2.50084	0.02003	2.15436	0.01298	-0.00258	2.55239	0.01287	2.19283	0.00589	0.00212	2.64237	0.01299	2.27408	0.00554	0.00285	2.64268	0.17842	2.38468	0.00622	0.00483																			337.753	0.24518
2.1525	0.00333	1.92094	0.06124	-0.00328	2.3574	0.00831	2.03775	0.02052	-0.0046	2.50019	-0.01519	2.15499	0.01324	-0.00256	2.55171	0.03359	2.19348	0.00592	0.00212	2.64165	0.02105	2.27479	0.00556	0.00286	2.64195	0.11394	2.38546	0.00623	0.00483																			339.775	0.2492
2.15202	0.00165	1.92141	0.06266	-0.00322	2.35682	0.000188066	2.038	0.02073	-0.00459	2.49954	0.01068	2.15562	0.0135	-0.00254	2.55103	0.00588	2.19414	0.00595	0.00212	2.64092	0.02471	2.27549	0.00557	0.00286	2.64123	0.23275	2.38624	0.00624	0.00483																			341.798	0.28331
2.15154	0.01614	1.92188	0.06412	-0.00316	2.35625	-0.00354	2.03831	0.02099	-0.00457	2.49889	0.01679	2.15625	0.01376	-0.00252	2.55036	0.04612	2.19479	0.00598	0.00212	2.6402	0.00933	2.2762	0.00559	0.00286	2.64051	0.13308	2.38703	0.00624	0.00484																			343.82	0.29172
2.15106	-0.00364	1.92236	0.06562	-0.00309	2.35567	-0.01204	2.03843	0.02109	-0.00457	2.49824	-0.0022	2.15688	0.01404	-0.0025	2.54968	0.01228	2.19544	0.00602	0.00213	2.63947	0.00482	2.27691	0.00561	0.00286	2.63979	0.21256	2.38781	0.00625	0.00484																			345.843	0.28877
2.15058	-0.000413437	1.92283	0.06717	-0.00302	2.35509	-0.00466	2.03885	0.02146	-0.00455	2.4976	0.00418	2.1575	0.01432	-0.00249	2.54901	0.01705	2.19609	0.00605	0.00213	2.63875	0.04356	2.27761	0.00563	0.00286	2.63906	0.23592	2.3886	0.00626	0.00484																			347.865	0.30963
2.1501	0.00282	1.92331	0.06877	-0.00296	2.35452	0.00165	2.03888	0.02148	-0.00455	2.49695	-0.0011	2.15813	0.0146	-0.00247	2.54833	-0.0023	2.19675	0.00608	0.00213	2.63803	0.03343	2.27832	0.00565	0.00286	2.63834	0.08245	2.38938	0.00627	0.00484																			349.888	0.32085
2.14962	-0.00213	1.92378	0.07041	-0.00289	2.35394	0.00109	2.03928	0.02184	-0.00453	2.4963	0.00325	2.15876	0.01489	-0.00245	2.54766	0.00401	2.1974	0.00612	0.00213	2.6373	0.02373	2.27903	0.00567	0.00286	2.63762	0.16732	2.39016	0.00628	0.00484																			351.91	0.31399
2.14914	0.00811	1.92425	0.0721	-0.00282	2.35337	0.01241	2.03944	0.02199	-0.00452	2.49565	0.00677	2.15939	0.01519	-0.00242	2.54698	-0.00298	2.19805	0.00615	0.00213	2.63658	0.02257	2.27974	0.00569	0.00286	2.6369	0.0908	2.39095	0.00629	0.00484																			353.933	0.33579
2.14867	0.00187	1.92473	0.07385	-0.00275	2.35279	-0.00222	2.0397	0.02222	-0.00451	2.49501	-0.000990644	2.16002	0.0155	-0.0024	2.54631	-0.00938	2.19871	0.00619	0.00214	2.63586	0.00641	2.28044	0.00571	0.00287	2.63618	0.13223	2.39173	0.00629	0.00484																			355.955	0.3198
2.14819	0.00362	1.9252	0.07565	-0.00267	2.35222	-0.00143	2.04	0.0225	-0.00449	2.49436	0.006	2.16065	0.01581	-0.00238	2.54563	0.0277	2.19936	0.00622	0.00214	2.63514	0.00458	2.28115	0.00572	0.00287	2.63546	0.14407	2.39251	0.0063	0.00484																			357.978	0.33162
2.14771	-0.000492186	1.92568	0.07751	-0.0026	2.35164	0.01196	2.04013	0.02262	-0.00449	2.49371	0.00517	2.16128	0.01613	-0.00236	2.54496	0.01074	2.20001	0.00626	0.00214	2.63441	0.02757	2.28186	0.00574	0.00287	2.63474	0.04429	2.3933	0.00631	0.00484																			360	0.32757
2.14723	0.00376	1.92615	0.07943	-0.00253	2.35107	0.000451358	2.04055	0.02302	-0.00446	2.49307	-0.01172	2.16191	0.01646	-0.00234	2.54429	0.00776	2.20067	0.00629	0.00214	2.63369	0.01153	2.28256	0.00576	0.00287	2.63402	0.1557	2.39408	0.00632	0.00484
2.14675	0.00104	1.92662	0.08141	-0.00245	2.3505	-0.00102	2.04057	0.02304	-0.00446	2.49242	0.02218	2.16253	0.01679	-0.00232	2.54361	0.00648	2.20132	0.00633	0.00215	2.63297	0.03251	2.28327	0.00578	0.00287	2.6333	0.12029	2.39486	0.00633	0.00484
2.14627	0.0066	1.9271	0.08345	-0.00237	2.34992	0.00628	2.04098	0.02343	-0.00444	2.49177	0.01436	2.16316	0.01714	-0.0023	2.54294	0.05694	2.20197	0.00637	0.00215	2.63225	0.03569	2.28398	0.0058	0.00287	2.63259	0.06955	2.39565	0.00634	0.00484
2.1458	0.00142	1.92757	0.08557	-0.0023	2.34935	-0.00203	2.04113	0.02358	-0.00443	2.49113	-0.00171	2.16379	0.01749	-0.00227	2.54227	-0.00332	2.20263	0.00641	0.00215	2.63153	-0.00946	2.28468	0.00582	0.00288	2.63187	0.10475	2.39643	0.00635	0.00484
2.14532	0.00209	1.92804	0.08775	-0.00222	2.34878	0.00369	2.04141	0.02386	-0.00442	2.49048	-0.00374	2.16399	0.0176	-0.00226	2.5416	-0.000340982	2.20328	0.00644	0.00215	2.63081	0.00909	2.28539	0.00585	0.00288	2.63115	0.10073	2.39722	0.00636	0.00484
2.14484	0.000846561	1.92852	0.09	-0.00214	2.3482	-0.00327	2.04169	0.02414	-0.00441	2.48984	0.0071	2.16442	0.01785	-0.00225	2.54093	0.00759	2.20393	0.00648	0.00215	2.63009	0.03929	2.2861	0.00587	0.00288	2.63044	0.09428	2.398	0.00637	0.00484
2.14437	0.006	1.92899	0.09233	-0.00206	2.34763	0.0032	2.04183	0.02428	-0.0044	2.4892	0.02466	2.16447	0.01788	-0.00225	2.54026	0.02089	2.20459	0.00652	0.00216	2.62937	0.01757	2.2868	0.00589	0.00288	2.62972	0.04989	2.39878	0.00638	0.00484
2.14389	0.00636	1.92947	0.09474	-0.00197	2.34706	0.00515	2.04225	0.02471	-0.00438	2.48855	-0.00633	2.16495	0.01816	-0.00223	2.53959	0.00153	2.20524	0.00656	0.00216	2.62866	0.03123	2.28751	0.00591	0.00288	2.629	0.03784	2.39957	0.00638	0.00484
2.14341	0.00112	1.92994	0.09724	-0.00189	2.34649	0.00677	2.04226	0.02472	-0.00438	2.48791	-0.00176	2.16505	0.01822	-0.00223	2.53892	0.00256	2.20589	0.0066	0.00216	2.62794	0.03428	2.28822	0.00593	0.00288	2.62829	0.07843	2.40035	0.00639	0.00484
2.14294	0.00652	1.93041	0.09981	-0.0018	2.34592	-0.00451	2.04268	0.02516	-0.00435	2.48727	0.02752	2.16543	0.01845	-0.00221	2.53825	-0.00435	2.20655	0.00664	0.00216	2.62722	0.02477	2.28892	0.00595	0.00288	2.62757	0.04027	2.40113	0.0064	0.00484
2.14246	0.00738	1.93089	0.10248	-0.00171	2.34535	0.00282	2.04282	0.02531	-0.00435	2.48662	0.00154	2.16568	0.0186	-0.0022	2.53758	0.01313	2.2072	0.00668	0.00217	2.6265	0.00799	2.28963	0.00597	0.00289	2.62686	0.05676	2.40192	0.00641	0.00484
2.14199	0.00175	1.93136	0.10525	-0.00162	2.34477	0.00756	2.04311	0.02562	-0.00433	2.48598	-0.0027	2.16591	0.01874	-0.00219	2.53691	0.00597	2.20785	0.00673	0.00217	2.62579	0.01983	2.29034	0.00599	0.00289	2.62614	0.10771	2.4027	0.00642	0.00484
2.14151	0.00571	1.93184	0.10811	-0.00153	2.3442	0.00354	2.04338	0.02591	-0.00432	2.48534	-0.00495	2.16631	0.01899	-0.00218	2.53624	0.01995	2.20851	0.00677	0.00217	2.62507	0.03611	2.29104	0.00602	0.00289	2.62543	0.05169	2.40348	0.00643	0.00484
2.14104	0.00429	1.93231	0.11107	-0.00144	2.34363	0.00323	2.04354	0.02609	-0.00431	2.4847	0.01233	2.16639	0.01904	-0.00217	2.53557	0.02199	2.20916	0.00681	0.00217	2.62435	0.03691	2.29175	0.00604	0.00289	2.62472	0.06236	2.40427	0.00644	0.00485
2.14056	0.0086	1.93278	0.11415	-0.00135	2.34306	0.0199	2.04394	0.02654	-0.00428	2.48406	0.00479	2.16687	0.01935	-0.00215	2.5349	0.01083	2.20981	0.00685	0.00218	2.62364	0.00561	2.29246	0.00606	0.00289	2.624	0.02399	2.40505	0.00645	0.00485
2.14009	0.00506	1.93326	0.11733	-0.00125	2.34249	-0.00839	2.04397	0.02657	-0.00428	2.48342	0.000110072	2.16693	0.01939	-0.00215	2.53423	0.01748	2.21047	0.0069	0.00218	2.62292	0.00665	2.29316	0.00608	0.00289	2.62329	0.0501	2.40584	0.00646	0.00485
2.13961	0.00413	1.93373	0.12064	-0.00116	2.34192	0.00169	2.04451	0.02718	-0.00425	2.48278	0.00352	2.16735	0.01966	-0.00214	2.53357	0.04578	2.21112	0.00694	0.00218	2.62221	0.02532	2.29387	0.00611	0.0029	2.62258	0.03647	2.40662	0.00647	0.00485
2.13914	0.00612	1.9342	0.12406	-0.00106	2.34136	0.00944	2.04507	0.02784	-0.00422	2.48214	0.01624	2.16756	0.01979	-0.00213	2.5329	0.00196	2.21177	0.00699	0.00219	2.62149	0.00811	2.29458	0.00613	0.0029	2.62187	0.05296	2.4074	0.00648	0.00485
2.13866	-0.000826873	1.93468	0.12762	-0.00095703	2.34079	-0.00523	2.04563	0.02852	-0.00419	2.4815	0.000440286	2.16783	0.01997	-0.00212	2.53223	0.00494	2.21243	0.00703	0.00219	2.62078	0.02397	2.29529	0.00615	0.0029	2.62115	0.04365	2.40819	0.00649	0.00485
2.13819	0.01266	1.93515	0.13131	-0.000854878	2.34022	0.00384	2.04619	0.02922	-0.00415	2.48086	0.00116	2.16819	0.02021	-0.0021	2.53157	-0.00529	2.21308	0.00708	0.00219	2.62007	0.01751	2.29599	0.00618	0.0029	2.62044	0.03435	2.40897	0.0065	0.00485
2.13772	0.00581	1.93563	0.13514	-0.00075091	2.33965	0.00579	2.04676	0.02994	-0.00412	2.48022	-0.00138	2.16831	0.02029	-0.0021	2.5309	0.03802	2.21373	0.00713	0.00219	2.61935	0.01348	2.2967	0.0062	0.0029	2.61973	0.07452	2.40975	0.00651	0.00485
2.13724	0.00409	1.9361	0.13912	-0.000645082	2.33908	-0.01211	2.04732	0.03068	-0.00409	2.47958	0.01635	2.1688	0.02063	-0.00208	2.53024	-0.011	2.21439	0.00717	0.0022	2.61864	0.05088	2.29741	0.00623	0.0029	2.61902	0.04556	2.41054	0.00652	0.00485
2.13677	0.00522	1.93657	0.14326	-0.000537351	2.33851	0.00711	2.04788	0.03144	-0.00405	2.47894	0.01436	2.16882	0.02064	-0.00208	2.52957	0.00708	2.21504	0.00722	0.0022	2.61793	0.02471	2.29811	0.00625	0.00291	2.61831	0.04397	2.41132	0.00654	0.00485
2.1363	0.00415	1.93705	0.14756	-0.000427673	2.33795	-0.000413745	2.04844	0.03223	-0.00402	2.4783	-0.00176	2.16928	0.02096	-0.00206	2.52891	0.01168	2.21569	0.00727	0.0022	2.61722	0.0269	2.29882	0.00628	0.00291	2.6176	0.0371	2.4121	0.00655	0.00485
2.13582	0.00278	1.93752	0.15203	-0.000316	2.33738	-0.000150453	2.04901	0.03304	-0.00398	2.47766	0.01332	2.16945	0.02108	-0.00205	2.52824	0.02472	2.21634	0.00732	0.00221	2.61651	0.02141	2.29953	0.0063	0.00291	2.61689	0.05444	2.41289	0.00656	0.00485
2.13535	0.00461	1.938	0.15668	-0.000202285	2.33681	0.00549	2.04957	0.03387	-0.00394	2.47703	0.000165107	2.16976	0.02131	-0.00204	2.52758	0.01057	2.217	0.00737	0.00221	2.61579	0.03697	2.30023	0.00633	0.00291	2.61619	0.02801	2.41367	0.00657	0.00485
2.13488	0.00449	1.93847	0.16152	-8.64793e-05	2.33625	-0.00192	2.05013	0.03473	-0.0039	2.47639	0.02774	2.17008	0.02154	-0.00202	2.52692	0.02805	2.21765	0.00742	0.00221	2.61508	0.02245	2.30094	0.00635	0.00291	2.61548	0.05031	2.41446	0.00658	0.00485
2.13441	0.00376	1.93894	0.16656	3.14673e-05	2.33568	0.00188	2.0507	0.03562	-0.00387	2.47575	-0.0066	2.17024	0.02166	-0.00201	2.52625	0.02796	2.2183	0.00747	0.00221	2.61437	0.02434	2.30165	0.00638	0.00292	2.61477	0.0389	2.41524	0.00659	0.00485
2.13393	0.00171	1.93942	0.1718	0.000151607	2.33511	0.00256	2.05126	0.03654	-0.00383	2.47512	0.00237	2.17071	0.022	-0.00199	2.52559	0.03845	2.21896	0.00753	0.00222	2.61366	0.01592	2.30235	0.0064	0.00292	2.61406	0.06405	2.41602	0.0066	0.00485
2.13346	0.00795	1.93989	0.17726	0.000273993	2.33455	-0.000827489	2.05182	0.03748	-0.00379	2.47448	0.000990644	2.17073	0.02202	-0.00199	2.52493	-0.000255737	2.21961	0.00758	0.00222	2.61295	0.03447	2.30306	0.00643	0.00292	2.61335	0.01543	2.41681	0.00661	0.00485
2.13299	0.00329	1.94036	0.18295	0.00039868	2.33398	-0.00538	2.05238	0.03846	-0.00375	2.47384	0.01387	2.17121	0.02238	-0.00197	2.52426	0.00938	2.22026	0.00763	0.00222	2.61224	0.01324	2.30377	0.00646	0.00292	2.61265	0.0872	2.41759	0.00662	0.00485
2.13252	0.00236	1.94084	0.18888	0.000525726	2.33342	-0.00459	2.05295	0.03947	-0.0037	2.47321	-0.012	2.17134	0.02248	-0.00197	2.5236	0.00102	2.22092	0.00769	0.00223	2.61154	0.02647	2.30447	0.00648	0.00292	2.61194	0.00444	2.41837	0.00664	0.00485
2.13205	0.01101	1.94131	0.19507	0.000655188	2.33285	0.00109	2.05351	0.04051	-0.00366	2.47257	0.00534	2.17169	0.02275	-0.00195	2.52294	0.01262	2.22157	0.00774	0.00223	2.61083	0.01092	2.30518	0.00651	0.00292	2.61124	0.04725	2.41916	0.00665	0.00486
2.13158	0.00211	1.94179	0.20151	0.000787127	2.33229	-0.00583	2.05407	0.04158	-0.00362	2.47194	0.00369	2.17196	0.02297	-0.00194	2.52228	0.000937702	2.22222	0.0078	0.00223	2.61012	0.04246	2.30589	0.00654	0.00293	2.61053	0.00127	2.41994	0.00666	0.00486
2.13111	0.00435	1.94226	0.20824	0.000921604	2.33172	0.00542	2.05464	0.0427	-0.00358	2.4713	0.000605394	2.17218	0.02314	-0.00193	2.52162	0.02165	2.22288	0.00785	0.00224	2.60941	0.00372	2.30659	0.00657	0.00293	2.60983	0.00835	2.42072	0.00667	0.00486
2.13064	0.00289	1.94273	0.21525	0.00106	2.33116	0.00203	2.0552	0.04385	-0.00353	2.47067	0.00121	2.17259	0.02347	-0.00191	2.52096	0.04748	2.22353	0.00791	0.00224	2.60871	0.04362	2.3073	0.00659	0.00293	2.60912	0.01607	2.42151	0.00668	0.00486
2.13017	0.00616	1.94321	0.22258	0.0012	2.3306	-0.00613	2.05576	0.04504	-0.00349	2.47004	-0.01068	2.17266	0.02353	-0.00191	2.5203	0.00196	2.22418	0.00797	0.00224	2.608	0.04478	2.30801	0.00662	0.00293	2.60842	0.05391	2.42229	0.0067	0.00486
2.1297	0.00524	1.94368	0.23022	0.00134	2.33003	0.00737	2.05632	0.04627	-0.00344	2.4694	0.000935608	2.17314	0.02392	-0.00188	2.51964	0.01338	2.22484	0.00803	0.00225	2.60729	0.04648	2.30872	0.00665	0.00293	2.60771	0.04397	2.42308	0.00671	0.00486
2.12923	0.00333	1.94416	0.2382	0.00149	2.32947	0.00583	2.05689	0.04754	-0.00339	2.46877	-0.000825537	2.17322	0.02399	-0.00188	2.51898	0.00955	2.22549	0.00809	0.00225	2.60659	0.02471	2.30942	0.00668	0.00294	2.60701	0.08741	2.42386	0.00672	0.00486
2.12876	0.00561	1.94463	0.24653	0.00163	2.32891	0.00399	2.05745	0.04886	-0.00334	2.46814	0.00605	2.17363	0.02433	-0.00186	2.51832	0.01449	2.22614	0.00815	0.00225	2.60588	0.03922	2.31013	0.00671	0.00294	2.60631	0.03784	2.42464	0.00673	0.00486
2.12829	0.00847	1.9451	0.25524	0.00179	2.32835	0.01237	2.05801	0.05023	-0.00329	2.46751	0.00765	2.17385	0.02452	-0.00185	2.51766	0.02557	2.2268	0.00821	0.00226	2.60518	0.02635	2.31084	0.00674	0.00294	2.6056	0.01554	2.42543	0.00675	0.00486
2.12782	0.01102	1.94558	0.26433	0.00194	2.32778	-0.000827489	2.05857	0.05164	-0.00324	2.46687	-0.0038	2.17411	0.02475	-0.00184	2.51701	0.0029	2.22745	0.00827	0.00226	2.60447	0.01995	2.31154	0.00677	0.00294	2.6049	0.02399	2.42621	0.00676	0.00486
2.12735	3.93749e-05	1.94605	0.27383	0.0021	2.32722	0.00861	2.05914	0.05311	-0.00319	2.46624	0.01233	2.17448	0.02507	-0.00182	2.51635	0.01662	2.2281	0.00834	0.00226	2.60377	0.03428	2.31225	0.0068	0.00294	2.6042	0.04545	2.42699	0.00677	0.00486
2.12688	0.0111	1.94652	0.28375	0.00226	2.32666	0.00658	2.0597	0.05464	-0.00314	2.46561	-0.0044	2.1746	0.02518	-0.00181	2.51569	0.02532	2.22876	0.0084	0.00227	2.60306	0.03575	2.31296	0.00683	0.00295	2.6035	0.00391	2.42778	0.00678	0.00486
2.12641	0.000944998	1.947	0.29412	0.00242	2.3261	-0.00241	2.06026	0.05622	-0.00309	2.46498	0.00259	2.17508	0.02561	-0.00179	2.51503	0.0468	2.22941	0.00847	0.00227	2.60236	0.00769	2.31366	0.00686	0.00295	2.6028	0.07631	2.42856	0.0068	0.00486
2.12595	0.00175	1.94747	0.30496	0.00259	2.32554	0.00696	2.06083	0.05786	-0.00303	2.46435	-0.00418	2.17511	0.02563	-0.00179	2.51438	-0.00682	2.23006	0.00854	0.00228	2.60166	0.04545	2.31437	0.00689	0.00295	2.6021	-0.01036	2.42934	0.00681	0.00486
2.12548	0.00797	1.94795	0.31627	0.00276	2.32498	-0.00263	2.06139	0.05956	-0.00298	2.46372	0.00446	2.17557	0.02606	-0.00176	2.51372	0.0121	2.23072	0.0086	0.00228	2.60095	0.04252	2.31508	0.00692	0.00295	2.6014	0.05306	2.43013	0.00682	0.00486
2.12501	0.00215	1.94842	0.32809	0.00293	2.32442	-0.00782	2.06195	0.06133	-0.00292	2.46309	0.00347	2.17574	0.02621	-0.00176	2.51306	0.00367	2.23137	0.00867	0.00228	2.60025	0.05045	2.31578	0.00695	0.00296	2.6007	0	2.43091	0.00684	0.00486
2.12454	0.000255937	1.94889	0.34044	0.00311	2.32386	-0.00282	2.06251	0.06317	-0.00286	2.46246	-0.00319	2.17605	0.02651	-0.00174	2.51241	-0.000170491	2.23202	0.00874	0.00229	2.59955	0.0352	2.31649	0.00699	0.00296	2.6	0.03034	2.4317	0.00685	0.00487
2.12408	0.00758	1.94937	0.35333	0.00329	2.3233	-0.0012	2.06308	0.06508	-0.0028	2.46183	-0.00176	2.17636	0.02681	-0.00172	2.51175	0.03469	2.23268	0.00881	0.00229	2.59885	0.01702	2.3172	0.00702	0.00296	2.5993	0.03108	2.43248	0.00687	0.00487
2.12361	0.00675	1.94984	0.36677	0.00348	2.32274	0.00132	2.06364	0.06707	-0.00274	2.4612	0.00187	2.17654	0.02697	-0.00171	2.5111	0.00784	2.23333	0.00888	0.00229	2.59815	0.02629	2.3179	0.00705	0.00296	2.5986	0.01617	2.43326	0.00688	0.00487
2.12314	0.00565	1.95032	0.3808	0.00367	2.32218	0.01388	2.0642	0.06913	-0.00268	2.46057	-0.00347	2.17699	0.02742	-0.00169	2.51044	0.02557	2.23398	0.00896	0.0023	2.59745	0.02312	2.31861	0.00708	0.00296	2.5979	0.01881	2.43405	0.00689	0.00487
2.12268	0.00136	1.95079	0.39543	0.00386	2.32162	-3.76131e-05	2.06477	0.07129	-0.00262	2.45994	0.00941	2.17703	0.02745	-0.00169	2.50979	-0.00529	2.23464	0.00903	0.0023	2.59675	0.04417	2.31932	0.00712	0.00297	2.5972	0.01628	2.43483	0.00691	0.00487
2.12221	0.00404	1.95126	0.41066	0.00406	2.32106	0.00237	2.06533	0.07353	-0.00256	2.45932	-0.00743	2.17751	0.02793	-0.00166	2.50914	0.02907	2.23529	0.00911	0.00231	2.59605	0.03813	2.32002	0.00715	0.00297	2.5965	0.0129	2.43561	0.00692	0.00487
2.12174	0.00837	1.95174	0.42652	0.00426	2.3205	-0.000188066	2.06589	0.07587	-0.00249	2.45869	-0.00759	2.17762	0.02805	-0.00166	2.50848	-0.00486	2.23594	0.00918	0.00231	2.59535	0.05515	2.32073	0.00719	0.00297	2.59581	0.02029	2.4364	0.00694	0.00487
2.12128	0.00975	1.95221	0.443	0.00447	2.31994	-0.00354	2.06645	0.07831	-0.00242	2.45806	0.01513	2.178	0.02844	-0.00164	2.50783	0.04774	2.23659	0.00926	0.00231	2.59465	0.02849	2.32144	0.00722	0.00297	2.59511	0.01448	2.43718	0.00695	0.00487
2.12081	-0.00224	1.95268	0.46012	0.00468	2.31938	0.00105	2.06702	0.08085	-0.00235	2.45743	0.00215	2.17825	0.0287	-0.00162	2.50718	0.00972	2.23725	0.00934	0.00232	2.59395	0.06155	2.32215	0.00726	0.00298	2.59441	0.06427	2.43796	0.00697	0.00487
2.12035	0.00787	1.95316	0.47788	0.00489	2.31883	0.000526584	2.06758	0.08351	-0.00228	2.45681	0.00969	2.17848	0.02894	-0.00161	2.50652	0.02668	2.2379	0.00942	0.00232	2.59325	0.04715	2.32285	0.00729	0.00298	2.59372	0.01903	2.43875	0.00698	0.00487
2.11988	0.00374	1.95363	0.49626	0.00511	2.31827	-0.005	2.06814	0.08628	-0.00221	2.45618	0.00264	2.17888	0.02936	-0.00159	2.50587	0.05047	2.23855	0.0095	0.00233	2.59255	0.02025	2.32356	0.00733	0.00298	2.59302	0.0055	2.43953	0.007	0.00487
2.11941	0.00449	1.95411	0.51527	0.00534	2.31771	-0.000677037	2.06871	0.08918	-0.00214	2.45556	0.00732	2.17897	0.02946	-0.00158	2.50522	0.01253	2.23921	0.00958	0.00233	2.59185	0.03929	2.32427	0.00736	0.00298	2.59233	0.03171	2.44032	0.00701	0.00487
2.11895	0.00738	1.95458	0.53486	0.00557	2.31715	0.00207	2.06927	0.09221	-0.00206	2.45493	0.00605	2.17946	0.03	-0.00156	2.50457	0.0058	2.23986	0.00967	0.00234	2.59116	0.03898	2.32497	0.0074	0.00299	2.59163	0.02051	2.4411	0.00703	0.00487
2.11849	-0.000177187	1.95505	0.55502	0.0058	2.3166	-0.00323	2.06983	0.09537	-0.00199	2.4543	-0.00848	2.17951	0.03005	-0.00155	2.50392	0.00614	2.24051	0.00975	0.00234	2.59046	0.0352	2.32568	0.00744	0.00299	2.59094	0.04725	2.44188	0.00704	0.00487
2.11802	0.00845	1.95553	0.57571	0.00604	2.31604	0.000150453	2.07039	0.09869	-0.00191	2.45368	0.00242	2.17995	0.03055	-0.00153	2.50327	0.0225	2.24117	0.00984	0.00235	2.58976	0.04459	2.32639	0.00748	0.00299	2.59024	0.00433	2.44267	0.00706	0.00487
2.11756	0.005	1.956	0.59687	0.00629	2.31549	-0.00139	2.07096	0.10216	-0.00183	2.45305	0.00352	2.18014	0.03076	-0.00152	2.50262	0.01569	2.24182	0.00993	0.00235	2.58907	0.03154	2.32709	0.00751	0.00299	2.58955	0.02854	2.44345	0.00707	0.00488
2.11709	0.00561	1.95648	0.61843	0.00654	2.31493	3.76131e-05	2.07152	0.1058	-0.00175	2.45243	0.000275179	2.18043	0.0311	-0.0015	2.50197	-0.00878	2.24247	0.01001	0.00235	2.58837	0.04404	2.3278	0.00755	0.003	2.58886	0.04535	2.44423	0.00709	0.00488
2.11663	0.00366	1.95695	0.64032	0.0068	2.31437	-0.00421	2.07208	0.10961	-0.00166	2.45181	0.01547	2.18077	0.03149	-0.00148	2.50132	0.02839	2.24313	0.01011	0.00236	2.58768	0.05527	2.32851	0.00759	0.003	2.58816	0.03002	2.44502	0.00711	0.00488
2.11616	0.00632	1.95742	0.66244	0.00706	2.31382	-0.00308	2.07264	0.11361	-0.00158	2.45118	0.00583	2.18092	0.03168	-0.00147	2.50067	0.01824	2.24378	0.0102	0.00236	2.58698	0.03044	2.32921	0.00763	0.003	2.58747	0.01046	2.4458	0.00712	0.00488
2.1157	0.01254	1.9579	0.68467	0.00733	2.31326	0.00914	2.07321	0.11781	-0.00149	2.45056	0.02036	2.18139	0.03225	-0.00144	2.50002	0.01057	2.24443	0.01029	0.00237	2.58629	0.07808	2.32992	0.00767	0.003	2.58678	0.03034	2.44658	0.00714	0.00488
2.11524	0.00258	1.95837	0.70688	0.00761	2.31271	0.00335	2.07377	0.12221	-0.0014	2.44994	-0.000770501	2.18141	0.03227	-0.00144	2.49937	0.01432	2.24509	0.01039	0.00237	2.58559	0.07003	2.33063	0.00771	0.00301	2.58609	-0.00761	2.44737	0.00715	0.00488
2.11478	0.01004	1.95884	0.72893	0.00789	2.31216	-0.0015	2.07433	0.12684	-0.0013	2.44931	0.00473	2.18202	0.03303	-0.00141	2.49872	0.01526	2.24574	0.01049	0.00238	2.5849	0.05173	2.33133	0.00775	0.00301	2.58539	-0.000739896	2.44815	0.00717	0.00488
2.11431	0.01268	1.95932	0.75064	0.00818	2.3116	0.00188	2.0749	0.13171	-0.00121	2.44869	-0.0093	2.18265	0.03383	-0.00137	2.49807	0.00605	2.24639	0.01058	0.00238	2.58421	0.05246	2.33204	0.0078	0.00301	2.5847	0.01385	2.44894	0.00719	0.00488
2.11385	0.00104	1.95979	0.77184	0.00848	2.31105	0.00147	2.07546	0.13684	-0.00111	2.44807	-0.00578	2.18328	0.03466	-0.00133	2.49743	0.0156	2.24705	0.01068	0.00239	2.58351	0.01635	2.33275	0.00784	0.00301	2.58401	0.000317098	2.44972	0.00721	0.00488
2.11339	0.00827	1.96027	0.79233	0.00878	2.31049	0.00587	2.07602	0.14223	-0.00101	2.44745	-0.00462	2.18391	0.03551	-0.00129	2.49678	0.00818	2.2477	0.01079	0.00239	2.58282	0.04471	2.33345	0.00788	0.00302	2.58332	0.04207	2.4505	0.00722	0.00488
2.11293	0.00374	1.96074	0.81189	0.00909	2.30994	-0.00214	2.07658	0.14792	-0.000909514	2.44683	0.01134	2.18454	0.03639	-0.00125	2.49613	-0.00648	2.24835	0.01089	0.0024	2.58213	0.04502	2.33416	0.00792	0.00302	2.58263	0.02146	2.45129	0.00724	0.00488
2.11246	0.00961	1.96121	0.83032	0.00941	2.30939	0.0076	2.07715	0.15391	-0.000804635	2.44621	-0.00105	2.18517	0.03731	-0.0012	2.49549	-0.000170491	2.24901	0.011	0.00241	2.58144	0.04941	2.33487	0.00797	0.00302	2.58194	0.02146	2.45207	0.00726	0.00488
2.112	0.01492	1.96169	0.8474	0.00974	2.30884	0.00256	2.07771	0.16022	-0.000697067	2.44559	0.02796	2.1858	0.03825	-0.00116	2.49484	0.01262	2.24966	0.0111	0.00241	2.58075	0.08107	2.33557	0.00801	0.00303	2.58125	0.03287	2.45285	0.00728	0.00489
2.11154	0.01451	1.96216	0.86289	0.01008	2.30828	-0.000564197	2.07827	0.16689	-0.000586718	2.44496	0.01332	2.18642	0.03922	-0.00112	2.49419	0.00767	2.25031	0.01121	0.00242	2.58006	0.04776	2.33628	0.00805	0.00303	2.58057	0.05687	2.45364	0.00729	0.00489
2.11108	0.00264	1.96264	0.87661	0.01042	2.30773	-0.00184	2.07884	0.17393	-0.000473494	2.44434	-0.00594	2.18705	0.04023	-0.00107	2.49355	-0.00205	2.25097	0.01133	0.00242	2.57936	0.04661	2.33699	0.0081	0.00303	2.57988	0.00285	2.45442	0.00731	0.00489
2.11062	0.00417	1.96311	0.88834	0.01077	2.30718	-0.00384	2.0794	0.18137	-0.000357294	2.44373	-0.00771	2.18768	0.04127	-0.00103	2.4929	0.00401	2.25162	0.01144	0.00243	2.57867	0.04642	2.3377	0.00815	0.00303	2.57919	0.0037	2.4552	0.00733	0.00489
2.11016	0.00305	1.96358	0.89792	0.01113	2.30663	-0.000940329	2.07996	0.18924	-0.000238014	2.44311	0.0071	2.18831	0.04235	-0.000981403	2.49226	0.01867	2.25227	0.01155	0.00243	2.57798	0.04618	2.3384	0.00819	0.00304	2.5785	0.00708	2.45599	0.00735	0.00489
2.1097	0.00445	1.96406	0.90519	0.01151	2.30608	-0.00361	2.08052	0.19756	-0.000115547	2.44249	0.0022	2.18894	0.04347	-0.00093409	2.49161	0.01696	2.25293	0.01167	0.00244	2.5773	0.07015	2.33911	0.00824	0.00304	2.57782	0.00507	2.45677	0.00737	0.00489
2.10924	0.00854	1.96448	0.90964	0.01184	2.30553	0.00451	2.08109	0.20636	1.02213e-05	2.44187	-0.000495322	2.18957	0.04462	-0.000885794	2.49097	0.02029	2.25358	0.01179	0.00244	2.57661	0.05405	2.33982	0.00829	0.00304	2.57713	-0.01163	2.45756	0.00739	0.00489
2.10878	0.0074	1.96453	0.91005	0.01189	2.30497	0.00827	2.08165	0.21569	0.000139408	2.44125	0.00495	2.1902	0.04582	-0.000836487	2.49033	0.00307	2.25423	0.01191	0.00245	2.57592	0.05295	2.34052	0.00833	0.00305	2.57644	0.02949	2.45834	0.00741	0.00489
2.10832	0.00717	1.96487	0.91199	0.01216	2.30442	-0.00267	2.08221	0.22557	0.000272136	2.44063	0.00226	2.19082	0.04706	-0.000786141	2.48968	0.01287	2.25489	0.01204	0.00246	2.57523	0.08315	2.34123	0.00838	0.00305	2.57576	0.00782	2.45912	0.00743	0.00489
2.10786	0.00258	1.965	0.9124	0.01228	2.30387	0.00308	2.08277	0.23604	0.000408535	2.44001	0.02312	2.19145	0.04835	-0.000734726	2.48904	-0.00511	2.25554	0.01217	0.00246	2.57454	0.04532	2.34194	0.00843	0.00305	2.57507	-0.01596	2.45991	0.00745	0.00489
2.1074	0.00976	1.96527	0.91261	0.0125	2.30332	-0.00549	2.08334	0.24714	0.000548739	2.4394	0.00352	2.19208	0.04968	-0.000682212	2.4884	0.0312	2.25619	0.01229	0.00247	2.57385	0.04435	2.34264	0.00848	0.00306	2.57438	0.00581	2.46069	0.00747	0.00489
2.10694	0.00376	1.96548	0.91222	0.01268	2.30277	0.00105	2.0839	0.25892	0.000692888	2.43878	-0.000990644	2.19271	0.05107	-0.000628568	2.48776	0.01901	2.25684	0.01243	0.00247	2.57317	0.05124	2.34335	0.00853	0.00306	2.5737	0.000528497	2.46147	0.00749	0.00489
2.10648	0.01772	1.96567	0.91143	0.01284	2.30223	0.0123	2.08446	0.27141	0.000841131	2.43816	0.00424	2.19334	0.0525	-0.000573761	2.48711	0.03418	2.2575	0.01256	0.00248	2.57248	0.06796	2.34406	0.00858	0.00306	2.57302	0.02093	2.46226	0.00751	0.0049
2.10602	0.00557	1.96595	0.9095	0.01309	2.30168	0.00361	2.08503	0.28467	0.00099362	2.43755	-0.00149	2.19397	0.054	-0.000517758	2.48647	-0.00563	2.25815	0.0127	0.00249	2.57179	0.05258	2.34476	0.00864	0.00307	2.57233	0.01321	2.46304	0.00753	0.0049
2.10556	0.00488	1.96606	0.90854	0.01318	2.30113	-0.00169	2.08559	0.29873	0.00115	2.43693	0.00264	2.1946	0.05555	-0.000460524	2.48583	0.01424	2.2588	0.01283	0.00249	2.57111	0.07717	2.34547	0.00869	0.00307	2.57165	0.013	2.46382	0.00755	0.0049
2.1051	0.01016	1.96643	0.9043	0.01351	2.30058	-0.00173	2.08615	0.31366	0.00131	2.43631	0.02554	2.19523	0.05716	-0.000402023	2.48519	0.02498	2.25946	0.01298	0.0025	2.57042	0.0757	2.34618	0.00874	0.00307	2.57096	0.00476	2.46461	0.00757	0.0049
2.10464	0.00488	1.9669	0.89669	0.01394	2.30003	-0.000865102	2.08671	0.32949	0.00148	2.4357	-0.00572	2.19585	0.05884	-0.000342217	2.48455	0.00435	2.26011	0.01312	0.00251	2.56974	0.07137	2.34688	0.0088	0.00308	2.57028	0.00719	2.46539	0.00759	0.0049
2.10419	0.01406	1.96737	0.8868	0.01439	2.29948	-0.0015	2.08728	0.34628	0.00165	2.43508	-0.00132	2.19648	0.06058	-0.000281068	2.48391	0.01049	2.26076	0.01327	0.00251	2.56905	0.04654	2.34759	0.00885	0.00308	2.5696	0.03055	2.46618	0.00761	0.0049
2.10373	0.00417	1.96785	0.87477	0.01484	2.29893	-0.00263	2.08784	0.36408	0.00183	2.43447	-0.00952	2.19711	0.06239	-0.000218535	2.48327	0.0208	2.26142	0.01342	0.00252	2.56837	0.08919	2.3483	0.00891	0.00308	2.56892	0.01142	2.46696	0.00764	0.0049
2.10327	0.00906	1.96832	0.86079	0.01531	2.29839	0.00229	2.0884	0.38292	0.00201	2.43385	-0.00187	2.19774	0.06428	-0.000154577	2.48263	0.01193	2.26207	0.01357	0.00253	2.56768	0.06643	2.349	0.00896	0.00309	2.56823	0.01427	2.46774	0.00766	0.0049
2.10281	0.0116	1.9688	0.84505	0.0158	2.29784	0.00771	2.08897	0.40285	0.00219	2.43324	0.01447	2.19837	0.06625	-8.915e-05	2.48199	0.000426228	2.26272	0.01373	0.00254	2.567	0.10004	2.34971	0.00902	0.00309	2.56755	-0.01755	2.46853	0.00768	0.0049
2.10235	0.00636	1.96927	0.82778	0.01629	2.29729	0.000451358	2.08953	0.42391	0.00239	2.43263	0.00209	2.199	0.06831	-2.22091e-05	2.48135	0.02941	2.26338	0.01389	0.00254	2.56632	0.084	2.35042	0.00908	0.00309	2.56687	0.02273	2.46931	0.0077	0.0049
2.1019	0.00815	1.96974	0.80917	0.0168	2.29675	0.00715	2.09009	0.44612	0.00259	2.43201	0.000495322	2.19963	0.07045	4.62922e-05	2.48071	0.0069	2.26403	0.01405	0.00255	2.56563	0.1117	2.35113	0.00913	0.0031	2.56619	-0.00254	2.47009	0.00773	0.00491
2.10144	0.01213	1.97022	0.78946	0.01732	2.2962	-0.00662	2.09065	0.46949	0.00279	2.4314	-0.00468	2.20025	0.07268	0.000116403	2.48007	0.02429	2.26468	0.01421	0.00256	2.56495	0.07424	2.35183	0.00919	0.0031	2.56551	0.01776	2.47088	0.00775	0.00491
2.10098	0.01351	1.97069	0.76886	0.01786	2.29565	-0.0032	2.09122	0.49401	0.003	2.43079	-0.00374	2.20088	0.07501	0.000188172	2.47944	0.01782	2.26534	0.01438	0.00256	2.56427	0.11041	2.35254	0.00925	0.0031	2.56483	0.00645	2.47166	0.00777	0.00491
2.10053	0.02002	1.97116	0.74758	0.01842	2.29511	-0.000225679	2.09178	0.51967	0.00322	2.43017	0.00286	2.20151	0.07745	0.000261654	2.4788	0.00708	2.26599	0.01455	0.00257	2.56359	0.10761	2.35325	0.00931	0.00311	2.56415	0.00359	2.47244	0.0078	0.00491
2.10007	0.00549	1.97164	0.7258	0.01898	2.29456	0.00139	2.09234	0.5464	0.00345	2.42956	0.00644	2.20214	0.07999	0.000336901	2.47816	0.00188	2.26664	0.01473	0.00258	2.56291	0.10468	2.35395	0.00938	0.00311	2.56347	0.00645	2.47323	0.00782	0.00491
2.09962	0.01703	1.97211	0.70372	0.01957	2.29402	-0.00429	2.09291	0.57413	0.00368	2.42895	-0.00132	2.20277	0.08265	0.000413972	2.47753	0.01091	2.2673	0.01491	0.00259	2.56222	0.07491	2.35466	0.00944	0.00312	2.56279	0.00243	2.47401	0.00784	0.00491
2.09916	0.01148	1.97259	0.6815	0.02017	2.29347	0.00135	2.09347	0.60274	0.00392	2.42834	-0.00297	2.2034	0.08544	0.000492924	2.47689	0.00656	2.26795	0.01509	0.0026	2.56154	0.08717	2.35537	0.0095	0.00312	2.56212	0.00296	2.4748	0.00787	0.00491
2.0987	0.00975	1.97306	0.65928	0.02079	2.29293	-0.000376131	2.09403	0.63205	0.00417	2.42773	-0.00556	2.20403	0.08835	0.000573819	2.47625	0.02438	2.2686	0.01528	0.0026	2.56086	0.08528	2.35607	0.00957	0.00312	2.56144	0.02325	2.47558	0.00789	0.00491
2.09825	0.00392	1.97353	0.63719	0.02143	2.29238	0.01839	2.09459	0.66186	0.00443	2.42712	0.01101	2.20466	0.09141	0.000656721	2.47562	-0.000426228	2.26926	0.01547	0.00261	2.56018	0.08675	2.35678	0.00963	0.00313	2.56076	0.03826	2.47636	0.00792	0.00491
2.09779	0.01128	1.97401	0.61534	0.02209	2.29184	-0.00782	2.09516	0.69188	0.00469	2.42651	0.00826	2.20528	0.09461	0.000741696	2.47498	0.02404	2.26991	0.01567	0.00262	2.5595	0.11194	2.35749	0.0097	0.00313	2.56008	0.01596	2.47715	0.00794	0.00491
2.09734	0.01874	1.97448	0.59383	0.02276	2.2913	-0.00399	2.09572	0.72179	0.00497	2.4259	0.01024	2.20591	0.09797	0.000828812	2.47435	-0.00222	2.27056	0.01587	0.00263	2.55882	0.1062	2.35819	0.00976	0.00313	2.55941	-0.01342	2.47793	0.00797	0.00492
2.09688	0.01274	1.97496	0.57273	0.02346	2.29075	0.00357	2.09628	0.7512	0.00525	2.42529	0.000770501	2.20654	0.10149	0.000918143	2.47371	0.01969	2.27122	0.01607	0.00264	2.55815	0.11676	2.3589	0.00983	0.00314	2.55873	0.01142	2.47871	0.008	0.00492
2.09643	0.0113	1.97543	0.55212	0.02417	2.29021	-0.0041	2.09684	0.77966	0.00555	2.42468	-0.01073	2.20717	0.10519	0.00101	2.47308	0.00921	2.27187	0.01628	0.00265	2.55747	0.12926	2.35961	0.0099	0.00314	2.55805	0.0223	2.4795	0.00802	0.00492
2.09597	0.01293	1.9759	0.53203	0.02491	2.28967	0.00508	2.09741	0.80669	0.00585	2.42407	0.0038	2.2078	0.10908	0.0011	2.47244	0.00239	2.27252	0.01649	0.00266	2.55679	0.13128	2.36031	0.00997	0.00315	2.55738	0.00867	2.48028	0.00805	0.00492
2.09552	0.01167	1.97638	0.51252	0.02567	2.28912	-0.00621	2.09797	0.83175	0.00617	2.42346	-0.000715465	2.20843	0.11317	0.0012	2.47181	0.01193	2.27318	0.01671	0.00266	2.55611	0.12847	2.36102	0.01004	0.00315	2.5567	0.01607	2.48106	0.00808	0.00492
2.09507	0.00642	1.97685	0.49361	0.02645	2.28858	-0.00132	2.09853	0.85431	0.00649	2.42285	0.00671	2.20906	0.11747	0.0013	2.47118	0.00793	2.27383	0.01693	0.00267	2.55543	0.12085	2.36173	0.01011	0.00316	2.55603	0.02135	2.48185	0.0081	0.00492
2.09461	0.01191	1.97732	0.47531	0.02726	2.28804	0.00147	2.0991	0.87382	0.00683	2.42224	0.01359	2.20969	0.122	0.0014	2.47054	0.02319	2.27448	0.01716	0.00268	2.55476	0.19759	2.36243	0.01019	0.00316	2.55535	0.03689	2.48263	0.00813	0.00492
2.09416	0.01213	1.9778	0.45765	0.02809	2.2875	0.00824	2.09966	0.8898	0.00719	2.42163	-0.00589	2.21031	0.12677	0.00151	2.46991	0.01569	2.27514	0.01739	0.00269	2.55408	0.12542	2.36314	0.01026	0.00316	2.55468	0.00116	2.48342	0.00816	0.00492
2.09371	0.00715	1.97827	0.44061	0.02895	2.28695	-0.00598	2.10022	0.9018	0.00755	2.42103	0.00688	2.21094	0.13181	0.00161	2.46928	0.00222	2.27579	0.01763	0.0027	2.5534	0.18246	2.36385	0.01034	0.00317	2.554	0.02547	2.4842	0.00819	0.00493
2.09325	0.01333	1.97875	0.42422	0.02983	2.28641	0.00308	2.10078	0.90948	0.00793	2.42042	-0.00231	2.21157	0.13712	0.00172	2.46865	0.01586	2.27644	0.01787	0.00271	2.55273	0.17636	2.36455	0.01041	0.00317	2.55333	0.00793	2.48498	0.00822	0.00493
2.0928	0.0138	1.97922	0.40845	0.03074	2.28587	0.00782	2.10117	0.91212	0.0082	2.41981	0.01321	2.2122	0.14272	0.00184	2.46801	0.000681965	2.27709	0.01812	0.00272	2.55205	0.20369	2.36526	0.01049	0.00318	2.55266	0.0241	2.48577	0.00825	0.00493
2.09235	0.01794	1.97969	0.39331	0.03168	2.28533	0.00211	2.10135	0.91261	0.00832	2.4192	-0.00853	2.21283	0.14864	0.00195	2.46738	0.03478	2.27775	0.01837	0.00273	2.55138	0.21186	2.36597	0.01057	0.00318	2.55198	-0.00898	2.48655	0.00828	0.00493
2.09189	0.00583	1.98017	0.37877	0.03265	2.28479	0.00117	2.10163	0.91244	0.00853	2.4186	0.01095	2.21346	0.1549	0.00207	2.46675	0.02191	2.2784	0.01863	0.00274	2.5507	0.20424	2.36668	0.01065	0.00319	2.55131	-0.00687	2.48733	0.00831	0.00493
2.09144	0.01996	1.98064	0.36482	0.03365	2.28425	0.00203	2.10191	0.91111	0.00873	2.41799	0.01519	2.21409	0.16153	0.00219	2.46612	0.01628	2.27905	0.0189	0.00275	2.55003	0.19509	2.36738	0.01073	0.00319	2.55064	-0.00106	2.48812	0.00834	0.00493
2.09099	0.00975	1.98112	0.35146	0.03468	2.28371	0.00764	2.10208	0.90974	0.00886	2.41739	-0.00363	2.21471	0.16854	0.00232	2.46549	0.01202	2.27971	0.01917	0.00276	2.54936	0.18417	2.36809	0.01081	0.0032	2.54997	-0.0111	2.4889	0.00837	0.00493
2.09054	0.0177	1.98159	0.33865	0.03574	2.28317	0.00346	2.10247	0.90501	0.00916	2.41678	0.00523	2.21534	0.17597	0.00245	2.46486	0.00767	2.28036	0.01945	0.00277	2.54868	0.20747	2.3688	0.01089	0.0032	2.5493	0.00793	2.48968	0.0084	0.00493
2.09009	0.00663	1.98206	0.32638	0.03684	2.28263	-0.00342	2.10304	0.8945	0.0096	2.41618	-0.00154	2.21597	0.18385	0.00258	2.46423	0.03222	2.28101	0.01974	0.00279	2.54801	0.11902	2.3695	0.01098	0.00321	2.54862	0.02759	2.49047	0.00843	0.00494
2.08964	0.00872	1.98254	0.31463	0.03797	2.28209	-0.000188066	2.1036	0.87989	0.01006	2.41557	0.02135	2.2166	0.19221	0.00272	2.4636	0.03188	2.28167	0.02003	0.0028	2.54734	0.18057	2.37021	0.01106	0.00321	2.54795	0.01628	2.49125	0.00846	0.00494
2.08918	0.00768	1.98301	0.30338	0.03913	2.28155	0.00237	2.10416	0.86157	0.01054	2.41497	-0.01359	2.21723	0.20108	0.00286	2.46297	-0.0075	2.28232	0.02033	0.00281	2.54666	0.18386	2.37092	0.01115	0.00322	2.54728	0.01892	2.49204	0.00849	0.00494
2.08873	0.02481	1.98348	0.29262	0.04034	2.28101	-0.000225679	2.10472	0.84003	0.01103	2.41436	0.00176	2.21786	0.2105	0.00301	2.46234	0.0214	2.28297	0.02064	0.00282	2.54599	0.16428	2.37162	0.01124	0.00322	2.54661	0.00264	2.49282	0.00853	0.00494
2.08828	0.01057	1.98396	0.28231	0.04158	2.28047	-0.00692	2.10529	0.81579	0.01155	2.41376	-0.00231	2.21849	0.22051	0.00316	2.46172	-0.00273	2.28363	0.02095	0.00283	2.54532	0.19075	2.37233	0.01133	0.00323	2.54594	0.00676	2.4936	0.00856	0.00494
2.08783	0.01268	1.98443	0.27245	0.04286	2.27994	0.00222	2.10585	0.78939	0.01209	2.41315	0.01156	2.21912	0.23116	0.00331	2.46109	0.01159	2.28428	0.02128	0.00284	2.54465	0.18905	2.37304	0.01142	0.00323	2.54527	0.000528497	2.49439	0.00859	0.00494
2.08738	0.00728	1.98491	0.26301	0.04418	2.2794	0.00365	2.10641	0.76137	0.01265	2.41255	0.01882	2.21974	0.24249	0.00347	2.46046	-0.00895	2.28493	0.02161	0.00286	2.54398	0.22278	2.37374	0.01151	0.00324	2.54461	0.02008	2.49517	0.00863	0.00494
2.08693	0.01303	1.98538	0.25397	0.04554	2.27886	-0.0053	2.10698	0.73225	0.01324	2.41195	0.00759	2.22037	0.25454	0.00364	2.45983	0.01722	2.28509	0.02169	0.00286	2.54331	0.21003	2.37445	0.01161	0.00324	2.54394	0.00793	2.49595	0.00866	0.00495
2.08648	0.0199	1.98585	0.24532	0.04694	2.27832	0.00459	2.10754	0.70246	0.01385	2.41135	0.00947	2.221	0.26738	0.00381	2.45921	-0.00358	2.28559	0.02195	0.00287	2.54264	0.19533	2.37516	0.0117	0.00325	2.54327	0.00296	2.49674	0.0087	0.00495
2.08603	0.01114	1.98633	0.23704	0.04839	2.27779	0.00414	2.1081	0.67244	0.01449	2.41074	0.01326	2.22163	0.28104	0.00398	2.45858	-0.00494	2.28562	0.02196	0.00287	2.54197	0.24059	2.37586	0.0118	0.00325	2.5426	0.02294	2.49752	0.00873	0.00495
2.08558	0.01039	1.9868	0.22911	0.04989	2.27725	-0.00489	2.10866	0.64253	0.01516	2.41014	0.01183	2.22226	0.29559	0.00416	2.45795	0.01551	2.28616	0.02225	0.00288	2.5413	0.2373	2.37657	0.0119	0.00326	2.54193	0.02357	2.4983	0.00877	0.00495
2.08513	0.00171	1.98728	0.22151	0.05143	2.27671	-0.00575	2.10923	0.61301	0.01586	2.40954	-0.00699	2.22289	0.31109	0.00435	2.45733	-0.00511	2.28624	0.02229	0.00288	2.54063	0.26237	2.37728	0.012	0.00326	2.54127	0.0056	2.49909	0.00881	0.00495
2.08468	0.02132	1.98775	0.21424	0.05302	2.27618	0.01004	2.10979	0.58414	0.01659	2.40894	0.03869	2.22352	0.32759	0.00454	2.4567	0.03197	2.2867	0.02255	0.00289	2.53996	0.22906	2.37798	0.0121	0.00327	2.5406	0.00285	2.49987	0.00884	0.00495
2.08423	0.0152	1.98822	0.20726	0.05465	2.27564	-0.00459	2.11035	0.55608	0.01735	2.40834	0.00435	2.22415	0.34515	0.00474	2.45608	0.02046	2.28689	0.02265	0.00289	2.53929	0.17739	2.37869	0.01221	0.00327	2.53993	-0.00307	2.50066	0.00888	0.00495
2.08378	0.00746	1.9887	0.20058	0.05634	2.2751	0.00226	2.11091	0.52898	0.01815	2.40774	0.00567	2.22477	0.36383	0.00494	2.45545	0.000937702	2.28724	0.02285	0.0029	2.53862	0.29671	2.3794	0.01231	0.00328	2.53927	0.02621	2.50144	0.00892	0.00496
2.08334	0.01719	1.98917	0.19417	0.05808	2.27457	0.00549	2.11148	0.50294	0.01898	2.40714	-0.00308	2.2254	0.38368	0.00516	2.45483	0.00273	2.28755	0.02302	0.00291	2.53795	0.17721	2.38011	0.01242	0.00328	2.5386	0.000845595	2.50222	0.00896	0.00496
2.08289	0.02191	1.98964	0.18802	0.05987	2.27403	-0.00135	2.11204	0.47801	0.01986	2.40654	-0.00352	2.22603	0.40476	0.00538	2.4542	0.01713	2.28778	0.02315	0.00291	2.53729	0.21692	2.38081	0.01253	0.00329	2.53794	0.00539	2.50301	0.009	0.00496
2.08244	0.01675	1.99012	0.18213	0.06171	2.2735	0.01019	2.1126	0.45423	0.02078	2.40594	0.01937	2.22666	0.42709	0.0056	2.45358	0.00605	2.2882	0.0234	0.00292	2.53662	0.23895	2.38152	0.01264	0.0033	2.53727	0.0092	2.50379	0.00903	0.00496
2.08199	0.01876	1.99059	0.17647	0.06361	2.27296	-0.000752263	2.11317	0.43162	0.02174	2.40534	0.00347	2.22729	0.45072	0.00584	2.45296	0.02694	2.28832	0.02347	0.00292	2.53595	0.20771	2.38223	0.01275	0.0033	2.53661	-0.00148	2.50457	0.00907	0.00496
2.08154	0.01445	1.99107	0.17104	0.06556	2.27243	0.00444	2.11373	0.41015	0.02275	2.40474	0.0131	2.22792	0.47565	0.00608	2.45233	0.01407	2.28885	0.02378	0.00293	2.53529	0.2348	2.38293	0.01286	0.00331	2.53595	0.01596	2.50536	0.00912	0.00496
2.0811	0.01435	1.99154	0.16583	0.06756	2.27189	0.00354	2.11429	0.38983	0.02381	2.40414	0.00374	2.22855	0.50187	0.00633	2.45171	0.02421	2.28886	0.02379	0.00293	2.53462	0.2498	2.38364	0.01298	0.00331	2.53528	0.00275	2.50614	0.00916	0.00496
2.08065	0.0151	1.99201	0.16082	0.06962	2.27136	-0.00286	2.11485	0.3706	0.02493	2.40354	0.01051	2.22917	0.52934	0.00659	2.45109	0.01986	2.28939	0.02411	0.00294	2.53396	0.24566	2.38435	0.0131	0.00332	2.53462	0.01142	2.50692	0.0092	0.00497
2.0802	0.0103	1.99249	0.15601	0.07174	2.27083	-0.00207	2.11542	0.35244	0.0261	2.40294	-0.00666	2.2298	0.55801	0.00686	2.45046	0.00494	2.28951	0.02418	0.00295	2.53329	0.26097	2.38505	0.01322	0.00333	2.53396	-0.00602	2.50771	0.00924	0.00497
2.07975	0.0103	1.99296	0.15138	0.07391	2.27029	0.00673	2.11598	0.3353	0.02733	2.40234	0.00837	2.23043	0.58774	0.00714	2.44984	-0.00281	2.28993	0.02444	0.00296	2.53263	0.26475	2.38576	0.01334	0.00333	2.53329	0.00666	2.50849	0.00928	0.00497
2.07931	0.0191	1.99344	0.14694	0.07613	2.26976	0.00316	2.11654	0.31914	0.02863	2.40175	0.00347	2.23106	0.61837	0.00743	2.44922	0.03026	2.29016	0.02459	0.00296	2.53196	0.26347	2.38647	0.01347	0.00334	2.53263	0.02864	2.50928	0.00933	0.00497
2.07886	0.01104	1.99391	0.14266	0.07841	2.26923	0.00327	2.11711	0.3039	0.02999	2.40115	0.01293	2.23169	0.64968	0.00773	2.4486	0.00793	2.29047	0.02479	0.00297	2.5313	0.30367	2.38717	0.01359	0.00335	2.53197	0.02938	2.51006	0.00937	0.00497
2.07842	0.00797	1.99426	0.1396	0.08013	2.26869	0.00184	2.11767	0.28953	0.03143	2.40055	-0.00363	2.23232	0.68137	0.00805	2.44798	0.03572	2.29081	0.02501	0.00298	2.53063	0.24559	2.38788	0.01372	0.00335	2.53131	0.00307	2.51084	0.00942	0.00498
2.07797	0.01929	1.99438	0.13855	0.08074	2.26816	0.0015	2.11823	0.276	0.03295	2.39996	0.00859	2.23295	0.71309	0.00837	2.44736	0.00563	2.29101	0.02514	0.00298	2.52997	0.28451	2.38859	0.01385	0.00336	2.53065	-0.000634196	2.51163	0.00946	0.00498
2.07752	0.0127	1.99467	0.13613	0.08218	2.26763	-0.00632	2.11879	0.26324	0.03454	2.39936	-0.00721	2.23358	0.74438	0.00871	2.44674	0.06649	2.29147	0.02544	0.00299	2.52931	0.24279	2.38929	0.01399	0.00337	2.52998	0.00898	2.51241	0.00951	0.00498
2.07708	0.01884	1.99486	0.13459	0.08312	2.2671	0.0094	2.11936	0.25122	0.03623	2.39876	0.00407	2.2342	0.77474	0.00906	2.44612	0.00384	2.29155	0.02549	0.00299	2.52865	0.28403	2.39	0.01412	0.00337	2.52932	0.02357	2.51319	0.00956	0.00498
2.07663	0.0241	1.99508	0.13278	0.08426	2.26657	0.00406	2.11992	0.23988	0.03801	2.39817	0.00765	2.23483	0.8036	0.00942	2.4455	0.0052	2.2921	0.02587	0.003	2.52798	0.28201	2.39071	0.01426	0.00338	2.52866	0.03509	2.51398	0.0096	0.00498
2.07619	0.01236	1.99533	0.13078	0.08555	2.26603	-0.00421	2.12048	0.22919	0.03988	2.39757	0.01018	2.23546	0.83033	0.0098	2.44488	0.03461	2.29212	0.02588	0.00301	2.52732	0.28061	2.39141	0.0144	0.00339	2.528	-0.0111	2.51476	0.00965	0.00498
2.07574	0.01567	1.99549	0.12953	0.08638	2.2655	-0.000225679	2.12104	0.21911	0.04187	2.39698	-0.01002	2.23609	0.85429	0.01019	2.44426	-0.00503	2.29264	0.02624	0.00302	2.52666	0.31068	2.39212	0.01455	0.0034	2.52735	0.00761	2.51554	0.0097	0.00499
2.0753	0.03451	1.9958	0.1271	0.08803	2.26497	0.007	2.12161	0.20959	0.04396	2.39638	0.01002	2.23672	0.87484	0.0106	2.44364	0.01049	2.29277	0.02633	0.00302	2.526	0.24681	2.39283	0.01469	0.0034	2.52669	0.01353	2.51633	0.00975	0.00499
2.07485	0.0227	1.99589	0.12646	0.08848	2.26444	-0.00139	2.12217	0.20061	0.04617	2.39579	0.01326	2.23735	0.89139	0.01103	2.44302	-0.00648	2.29318	0.02663	0.00303	2.52534	0.38126	2.39353	0.01484	0.00341	2.52603	-0.000528497	2.51711	0.0098	0.00499
2.07441	0.02807	1.99628	0.12357	0.09055	2.26391	0.000639423	2.12273	0.19212	0.04851	2.39519	-0.000550358	2.23798	0.90344	0.01148	2.4424	0.02344	2.29343	0.0268	0.00304	2.52468	0.34826	2.39424	0.01499	0.00342	2.52537	0.03911	2.5179	0.00985	0.00499
2.07396	0.02146	1.9963	0.12341	0.09067	2.26338	-0.00248	2.1233	0.1841	0.05098	2.3946	0.01425	2.23859	0.91048	0.01193	2.44179	0.02327	2.29372	0.02702	0.00304	2.52402	0.34625	2.39495	0.01515	0.00342	2.52471	-0.00645	2.51868	0.0099	0.00499
2.07352	0.01955	1.99671	0.12046	0.09288	2.26285	0.01027	2.12386	0.17651	0.0536	2.39401	0.00231	2.2386	0.91059	0.01194	2.44117	-0.00938	2.29408	0.02728	0.00305	2.52336	0.32081	2.39566	0.0153	0.00343	2.52405	0.01755	2.51946	0.00996	0.005
2.07307	0.02278	1.99675	0.12016	0.09312	2.26232	0.00117	2.12442	0.16933	0.05636	2.39341	0.00864	2.2391	0.91261	0.01232	2.44055	0.03111	2.29426	0.02742	0.00306	2.5227	0.40627	2.39636	0.01546	0.00344	2.5234	0.0186	2.52025	0.01001	0.005
2.07263	0.02207	1.99712	0.1176	0.09513	2.26179	0.00214	2.12498	0.16253	0.05928	2.39282	-0.00176	2.23923	0.9126	0.01242	2.43993	0.02302	2.29473	0.02778	0.00307	2.52204	0.39767	2.39707	0.01563	0.00345	2.52274	0.02262	2.52103	0.01007	0.005
2.07219	0.01301	1.99723	0.11687	0.09572	2.26126	0.00308	2.12555	0.1561	0.06236	2.39223	0.02251	2.23962	0.91125	0.01273	2.43932	0.05405	2.2948	0.02783	0.00307	2.52138	0.45544	2.39778	0.01579	0.00346	2.52208	0.00497	2.52181	0.01012	0.005
2.07174	0.02329	1.99753	0.11483	0.0974	2.26073	-0.00515	2.12611	0.14999	0.06561	2.39163	-0.00259	2.23986	0.90941	0.01293	2.4387	0.01935	2.29535	0.02826	0.00308	2.52072	0.34253	2.39848	0.01596	0.00346	2.52143	0.00877	2.5226	0.01018	0.005
2.0713	0.01518	1.9977	0.1137	0.09835	2.26021	0.00331	2.12641	0.14687	0.06742	2.39104	-0.00771	2.24049	0.90113	0.01346	2.43809	0.01014	2.29539	0.02829	0.00308	2.52007	0.45703	2.39919	0.01614	0.00347	2.52077	0.00528	2.52338	0.01023	0.00501
2.07086	0.02042	1.99795	0.11208	0.09975	2.25968	0.00632	2.12667	0.1442	0.06905	2.39045	0.00198	2.24112	0.88802	0.01401	2.43747	0.02609	2.29589	0.02869	0.0031	2.51941	0.50821	2.3999	0.01631	0.00348	2.52012	0.02188	2.52416	0.01029	0.00501
2.07041	0.02148	1.99817	0.11065	0.10101	2.25915	0.000865102	2.12688	0.14215	0.07036	2.38986	0.00413	2.24175	0.87052	0.01459	2.43686	0.02949	2.29604	0.02881	0.0031	2.51875	0.49857	2.4006	0.01649	0.00349	2.51946	0.00613	2.52495	0.01035	0.00501
2.06997	0.01453	1.99836	0.10948	0.10206	2.25862	-0.00658	2.12724	0.13871	0.07267	2.38927	-0.00892	2.24238	0.84914	0.01519	2.43624	0.01799	2.29643	0.02913	0.00311	2.51809	0.55268	2.40131	0.01667	0.0035	2.51881	0.09682	2.52573	0.01041	0.00501
2.06953	0.00774	1.99865	0.1077	0.10369	2.25809	0.0088	2.12734	0.13772	0.07336	2.38868	0.0033	2.24301	0.82449	0.01582	2.43563	0.01014	2.29669	0.02935	0.00312	2.51744	0.64485	2.40202	0.01686	0.00351	2.51815	-0.0186	2.52652	0.01047	0.00501
2.06909	0.02626	1.99877	0.10695	0.10438	2.25757	0.00233	2.1278	0.13349	0.07648	2.38809	0.00512	2.24363	0.79723	0.01648	2.43501	0.04339	2.29697	0.02959	0.00312	2.51678	0.66535	2.40272	0.01705	0.00352	2.5175	0.00624	2.5273	0.01053	0.00502
2.06865	0.0302	1.99912	0.10485	0.10639	2.25704	0.000451358	2.12781	0.13339	0.07656	2.3875	-0.000825537	2.24426	0.76798	0.01717	2.4344	0.02455	2.29734	0.02991	0.00313	2.51613	0.74209	2.40343	0.01725	0.00352	2.51684	0.00951	2.52808	0.0106	0.00502
2.0682	0.01319	1.99918	0.1045	0.10672	2.25651	-0.00639	2.12827	0.12932	0.07983	2.38691	-0.00391	2.24489	0.73735	0.0179	2.43378	0.02429	2.29752	0.03006	0.00314	2.51547	0.66724	2.40414	0.01744	0.00353	2.51619	0.01099	2.52887	0.01066	0.00502
2.06776	0.02983	1.99959	0.10213	0.10906	2.25599	0.01478	2.12836	0.12854	0.08049	2.38632	-0.00237	2.24552	0.70592	0.01866	2.43317	0.05345	2.298	0.03048	0.00315	2.51482	0.71659	2.40484	0.01765	0.00354	2.51554	0.0149	2.52965	0.01073	0.00502
2.06732	0.01256	1.9996	0.1021	0.10909	2.25546	-0.000300905	2.12874	0.12534	0.08331	2.38573	0.01921	2.24615	0.67418	0.01946	2.43256	0.01304	2.29806	0.03054	0.00315	2.51416	0.66212	2.40555	0.01785	0.00355	2.51489	0.00983	2.53043	0.01079	0.00503
2.06688	0.03048	2	0.09983	0.1114	2.25493	-0.00527	2.12892	0.12382	0.0847	2.38514	0.00809	2.24678	0.64254	0.0203	2.43195	0.0202	2.29861	0.03104	0.00317	2.51351	0.70073	2.40626	0.01806	0.00356	2.51423	0.01004	2.53122	0.01086	0.00503
2.06644	0.01801	2.00007	0.09944	0.11179	2.25441	0.00459	2.1292	0.12159	0.08684	2.38455	0.02966	2.24741	0.61136	0.02119	2.43133	-0.00682	2.29865	0.03107	0.00317	2.51285	0.95731	2.40696	0.01828	0.00357	2.51358	0.04154	2.532	0.01093	0.00503
2.066	0.02364	2.00041	0.09759	0.11373	2.25388	0.00357	2.12949	0.11934	0.08911	2.38396	0.000110072	2.24804	0.58091	0.02212	2.43072	0.02736	2.29915	0.03154	0.00318	2.5122	0.88337	2.40767	0.0185	0.00358	2.51293	0.01617	2.53278	0.011	0.00503
2.06556	0.02065	2.00054	0.09687	0.11449	2.25336	0.02099	2.12967	0.11792	0.09059	2.38337	0.00754	2.24866	0.55141	0.0231	2.43011	0.00912	2.2993	0.03168	0.00319	2.51155	0.82164	2.40838	0.01872	0.00359	2.51228	0.04926	2.53357	0.01107	0.00504
2.06512	0.02116	2.00082	0.09542	0.11605	2.25283	0.00433	2.13005	0.11507	0.09372	2.38279	0.02091	2.24929	0.52301	0.02413	2.4295	0.02805	2.29969	0.03205	0.0032	2.51089	0.92418	2.40909	0.01895	0.0036	2.51163	-0.01638	2.53435	0.01114	0.00504
2.06468	0.01628	2.00102	0.09439	0.11716	2.25231	0.0026	2.13014	0.1144	0.09448	2.3822	0.01365	2.24992	0.49581	0.02521	2.42889	0.015	2.29996	0.03231	0.00321	2.51024	0.88465	2.40979	0.01918	0.00361	2.51098	-0.0111	2.53514	0.01121	0.00504
2.06424	0.04182	2.00124	0.09326	0.11841	2.25178	-0.000150453	2.1306	0.11108	0.09842	2.38161	-0.000935608	2.25055	0.46988	0.02636	2.42828	0.01347	2.30024	0.03259	0.00322	2.50959	0.92065	2.4105	0.01942	0.00362	2.51033	0.0316	2.53592	0.01129	0.00504
2.0638	0.02471	2.00149	0.092	0.11981	2.25126	-0.00523	2.13061	0.111	0.09853	2.38102	0.00633	2.25118	0.44525	0.02757	2.42767	0.05797	2.30061	0.03296	0.00323	2.50894	1.0019	2.41121	0.01967	0.00363	2.50968	-0.00507	2.5367	0.01136	0.00505
2.06336	0.01998	2.00165	0.09121	0.12068	2.25074	-0.00444	2.13107	0.10783	0.10257	2.38044	0.00512	2.25181	0.42192	0.02885	2.42706	0.02515	2.30078	0.03313	0.00323	2.50828	0.85488	2.41191	0.01992	0.00364	2.50903	0.01977	2.53749	0.01144	0.00505
2.06292	0.00807	2.00196	0.08968	0.12241	2.25021	0.00256	2.13118	0.10712	0.10351	2.37985	0.01106	2.25244	0.39987	0.0302	2.42645	0.01057	2.30126	0.03363	0.00325	2.50763	0.91888	2.41262	0.02017	0.00365	2.50838	0.000951295	2.53827	0.01152	0.00505
2.06248	0.02292	2.00206	0.08922	0.12293	2.24969	-0.00327	2.13154	0.1047	0.10684	2.37927	0.012	2.25306	0.37908	0.03163	2.42584	0.04603	2.30133	0.03369	0.00325	2.50698	0.93809	2.41333	0.02043	0.00367	2.50773	0.00645	2.53905	0.0116	0.00505
2.06204	0.02447	2.00244	0.08743	0.12496	2.24917	0.01158	2.13174	0.10342	0.10867	2.37868	0.00396	2.25369	0.3595	0.03315	2.42523	0.06206	2.30187	0.03426	0.00326	2.50633	0.84195	2.41403	0.0207	0.00368	2.50708	0.02251	2.53984	0.01168	0.00506
2.0616	0.02695	2.00247	0.08729	0.12513	2.24864	-0.00128	2.132	0.10176	0.11112	2.37809	-0.00407	2.25432	0.34108	0.03475	2.42462	0.00205	2.30192	0.03432	0.00327	2.50568	0.7804	2.41474	0.02097	0.00369	2.50643	0.02251	2.54062	0.01176	0.00506
2.06116	0.02327	2.00288	0.08541	0.12728	2.24812	0.00846	2.1323	0.0999	0.11397	2.37751	-0.00506	2.25495	0.32376	0.03645	2.42401	0.03708	2.30242	0.03486	0.00328	2.50503	1.05943	2.41545	0.02125	0.0037	2.50579	0.02262	2.5414	0.01184	0.00506
2.06072	0.03087	2.00291	0.08526	0.12745	2.2476	0.00463	2.13247	0.09887	0.11559	2.37692	-0.00517	2.25558	0.30749	0.03825	2.4234	0.04441	2.30257	0.03503	0.00329	2.50438	0.94499	2.41615	0.02153	0.00371	2.50514	-0.00581	2.54219	0.01193	0.00507
2.06029	0.02465	2.0033	0.08354	0.12942	2.24708	0.00786	2.13286	0.09653	0.11939	2.37634	-0.006	2.25621	0.29222	0.04017	2.4228	0.02958	2.30297	0.03547	0.0033	2.50373	0.86654	2.41686	0.02182	0.00372	2.50449	-0.0093	2.54297	0.01202	0.00507
2.05985	0.02461	2.00339	0.08316	0.12985	2.24655	0.0164	2.13343	0.09331	0.1249	2.37576	0.01145	2.25684	0.27787	0.0422	2.42219	0.05984	2.30322	0.03576	0.00331	2.50309	0.87093	2.41757	0.02212	0.00374	2.50385	0.00391	2.54376	0.0121	0.00507
2.05941	0.03048	2.00371	0.08176	0.13145	2.24603	0.005	2.13399	0.09023	0.13045	2.37517	0.00578	2.25747	0.2644	0.04436	2.42158	0.0237	2.30351	0.03609	0.00332	2.50244	0.69445	2.41827	0.02242	0.00375	2.5032	-0.01205	2.54454	0.01219	0.00507
2.05897	0.03674	2.00386	0.08112	0.13217	2.24551	0.000188066	2.13455	0.08729	0.13598	2.37459	0.00231	2.25809	0.25175	0.04666	2.42098	0.04424	2.30388	0.03652	0.00333	2.50179	0.67719	2.41898	0.02273	0.00376	2.50255	-0.01131	2.54532	0.01229	0.00508
2.05854	0.02099	2.00412	0.08004	0.1334	2.24499	0.00662	2.13511	0.08447	0.14145	2.37401	0.00523	2.25872	0.23986	0.04911	2.42037	0.02071	2.30406	0.03674	0.00333	2.50114	0.76295	2.41969	0.02305	0.00377	2.50191	0.02135	2.54611	0.01238	0.00508
2.0581	0.01998	2.00433	0.07915	0.13438	2.24447	0.00613	2.13568	0.08178	0.14677	2.37342	-0.000825537	2.25935	0.22869	0.05172	2.41976	0.05882	2.30453	0.03731	0.00335	2.50049	0.64254	2.42039	0.02338	0.00379	2.50126	0.03108	2.54689	0.01248	0.00508
2.05766	0.03059	2.00454	0.07832	0.13531	2.24395	0.00974	2.13624	0.0792	0.15187	2.37284	0.02471	2.25998	0.21819	0.05449	2.41916	0.0474	2.30461	0.0374	0.00335	2.49985	0.75771	2.4211	0.02371	0.0038	2.50062	-0.00328	2.54767	0.01257	0.00509
2.05722	0.02703	2.00481	0.07724	0.13647	2.24343	0.00737	2.1368	0.07672	0.15667	2.37226	-0.00363	2.26061	0.20832	0.05745	2.41855	0.00486	2.30515	0.03808	0.00337	2.4992	0.6961	2.42181	0.02406	0.00381	2.49997	0.00856	2.54846	0.01267	0.00509
2.05679	0.03764	2.00495	0.07668	0.13708	2.24291	0.000263292	2.13716	0.0752	0.15952	2.37168	0.02422	2.26124	0.19902	0.0606	2.41795	0.07101	2.30518	0.03812	0.00337	2.49855	0.6853	2.42251	0.02441	0.00383	2.49933	-0.01068	2.54924	0.01277	0.00509
2.05635	0.03183	2.00528	0.07539	0.13844	2.24239	0.02486	2.13737	0.07435	0.16108	2.37109	0.00826	2.26187	0.19027	0.06396	2.41734	0.02216	2.3057	0.03878	0.00339	2.49791	0.60642	2.42322	0.02477	0.00384	2.49869	0.01522	2.55002	0.01287	0.0051
2.05592	0.03	2.00536	0.07509	0.13875	2.24187	0.000752263	2.13763	0.07327	0.16299	2.37051	0.00506	2.2625	0.18202	0.06754	2.41674	0.06922	2.30584	0.03896	0.00339	2.49726	0.55481	2.42347	0.02489	0.00385	2.49804	0.00381	2.55081	0.01298	0.0051
2.05548	0.03181	2.00576	0.0736	0.14025	2.24135	0.00331	2.13793	0.07207	0.16501	2.36993	-0.0033	2.26312	0.17425	0.07136	2.41613	0.04799	2.30625	0.0395	0.00341	2.49662	0.61807	2.42393	0.02513	0.00386	2.4974	0.01839	2.55159	0.01309	0.0051
2.05504	0.05249	2.00578	0.07351	0.14034	2.24083	0.01189	2.1381	0.0714	0.1661	2.36935	0.00303	2.26375	0.16692	0.07542	2.41553	0.04509	2.30649	0.03983	0.00342	2.49597	0.41311	2.42407	0.02521	0.00386	2.49676	0.00148	2.55238	0.01319	0.00511
2.05461	0.03638	2.00619	0.072	0.14178	2.24031	0.005	2.13849	0.06988	0.16838	2.36877	0.01112	2.26415	0.16249	0.07812	2.41493	0.0289	2.3068	0.04025	0.00343	2.49533	0.47679	2.42464	0.02551	0.00387	2.49611	0.02103	2.55316	0.01331	0.00511
2.05417	0.03227	2.00623	0.07186	0.14191	2.23979	0.00496	2.13857	0.06959	0.1688	2.36819	0.000110072	2.26438	0.15999	0.07975	2.41432	0.06547	2.30714	0.04073	0.00344	2.49468	0.47533	2.42468	0.02554	0.00387	2.49547	0.02273	2.55394	0.01342	0.00511
2.05374	0.02666	2.00661	0.0705	0.14312	2.23927	0.0091	2.13904	0.06784	0.17105	2.36761	0.00539	2.26468	0.15684	0.0819	2.41372	0.08857	2.30735	0.04102	0.00345	2.49404	0.47936	2.42529	0.02587	0.00388	2.49483	0.00465	2.55473	0.01353	0.00512
2.0533	0.03727	2.0067	0.07017	0.1434	2.23876	0.01001	2.13905	0.06779	0.17111	2.36703	-0.00512	2.26501	0.15345	0.08435	2.41312	0.06973	2.3078	0.04166	0.00346	2.4934	0.48155	2.42534	0.0259	0.00388	2.49419	0.01607	2.55551	0.01365	0.00512
2.05287	0.02335	2.00702	0.06907	0.1443	2.23824	0.00466	2.13951	0.06615	0.1728	2.36645	0.00737	2.26521	0.15145	0.08587	2.41251	0.06419	2.30845	0.04262	0.00349	2.49275	0.4275	2.42589	0.0262	0.0039	2.49355	0.00116	2.55629	0.01377	0.00513
2.05243	0.03193	2.00718	0.06854	0.14471	2.23772	0.01685	2.13962	0.06577	0.17313	2.36587	-0.0022	2.26564	0.14727	0.08924	2.41191	0.13222	2.3091	0.04362	0.00351	2.49211	0.43391	2.42605	0.02629	0.0039	2.49291	0.01036	2.55708	0.01389	0.00513
2.052	0.01955	2.00743	0.06768	0.14533	2.2372	0.000940329	2.13998	0.06451	0.17404	2.36529	0.00319	2.26573	0.1464	0.08997	2.41131	0.04885	2.30976	0.04465	0.00354	2.49147	0.34082	2.4265	0.02655	0.00391	2.49227	0.02389	2.55786	0.01402	0.00513
2.05156	0.03207	2.00765	0.06695	0.14583	2.23669	-0.00105	2.14018	0.06383	0.1744	2.36471	-0.000220143	2.26626	0.14149	0.09436	2.41071	0.06871	2.31041	0.04573	0.00357	2.49083	0.35619	2.42676	0.0267	0.00391	2.49163	-0.00381	2.55864	0.01415	0.00514
2.05113	0.02731	2.00785	0.0663	0.14624	2.23617	0.00519	2.14045	0.06293	0.17473	2.36414	0.01915	2.26627	0.14142	0.09442	2.41011	0.08635	2.31106	0.04684	0.00359	2.49019	0.33466	2.42711	0.02691	0.00392	2.49099	0.00243	2.55943	0.01428	0.00514
2.0507	0.02514	2.00812	0.06541	0.14675	2.23565	0.00481	2.14074	0.06197	0.17488	2.36356	-0.00671	2.26679	0.1368	0.09897	2.40951	0.09982	2.31172	0.04799	0.00362	2.48954	0.3177	2.42746	0.02712	0.00393	2.49035	0.00137	2.56021	0.01441	0.00514
2.05026	0.03831	2.00826	0.06498	0.14698	2.23514	-0.00429	2.14092	0.06139	0.17486	2.36298	0.01954	2.2669	0.13589	0.09991	2.40891	0.11483	2.31237	0.04919	0.00365	2.4889	0.3862	2.42772	0.02727	0.00394	2.48971	0.04112	2.561	0.01455	0.00515
2.04983	0.03067	2.0086	0.06391	0.14746	2.23462	0.0079	2.14131	0.06017	0.17456	2.3624	0.0055	2.26732	0.13232	0.10379	2.40831	0.1768	2.31302	0.05044	0.00368	2.48826	0.21857	2.42817	0.02755	0.00395	2.48907	-0.00729	2.56178	0.01468	0.00515
2.0494	0.04166	2.00868	0.06366	0.14757	2.23411	-0.00177	2.14139	0.05991	0.17444	2.36183	-0.0142	2.26752	0.13064	0.10571	2.40771	0.08968	2.31368	0.05173	0.00371	2.48762	0.33088	2.42833	0.02765	0.00395	2.48843	0.00423	2.56256	0.01483	0.00516
2.04896	0.02026	2.00907	0.06246	0.14796	2.23359	0.000677037	2.14187	0.05845	0.17344	2.36125	0.0066	2.26785	0.12804	0.10883	2.40711	0.13273	2.31433	0.05308	0.00374	2.48698	0.27115	2.42888	0.02799	0.00396	2.48779	0.03478	2.56335	0.01497	0.00516
2.04853	0.04191	2.00909	0.0624	0.14798	2.23307	0.01305	2.14243	0.05679	0.17156	2.36067	0.00193	2.26815	0.12567	0.11181	2.40651	0.15967	2.31498	0.05448	0.00377	2.48634	0.30934	2.42893	0.02802	0.00396	2.48716	0.00148	2.56413	0.01512	0.00517
2.0481	0.02807	2.00951	0.06115	0.14823	2.23256	0.00406	2.14299	0.05519	0.16896	2.3601	0.02273	2.26838	0.12394	0.11408	2.40591	0.14909	2.31564	0.05594	0.0038	2.4857	0.21564	2.42954	0.02841	0.00398	2.48652	0.0241	2.56491	0.01527	0.00517
2.04766	0.05196	2.00955	0.06104	0.14825	2.23205	3.76131e-05	2.14356	0.05364	0.16571	2.35952	0.00451	2.26878	0.12095	0.1182	2.40531	0.17279	2.31629	0.05746	0.00383	2.48506	0.20472	2.42958	0.02844	0.00398	2.48588	0.00275	2.5657	0.01542	0.00517
2.04723	0.04459	2.00993	0.05993	0.14832	2.23153	0.00222	2.14412	0.05216	0.16189	2.35895	0.01409	2.26891	0.12002	0.11954	2.40471	0.14014	2.31694	0.05904	0.00386	2.48443	0.29989	2.43015	0.02881	0.00399	2.48525	-0.01374	2.56648	0.01558	0.00518
2.0468	0.03235	2.01002	0.05967	0.14831	2.23102	0.00598	2.14468	0.05072	0.15756	2.35837	0.01629	2.26941	0.11648	0.12487	2.40411	0.23144	2.31759	0.06068	0.0039	2.48379	0.22687	2.43029	0.0289	0.00399	2.48461	0.01448	2.56726	0.01574	0.00518
2.04637	0.0393	2.01034	0.05877	0.14823	2.2305	0.00451	2.14524	0.04934	0.15283	2.35779	0.02218	2.26944	0.11627	0.12519	2.40352	0.20041	2.31825	0.0624	0.00393	2.48315	0.22772	2.43076	0.02921	0.00401	2.48397	-0.01765	2.56805	0.01591	0.00519
2.04594	0.04652	2.01049	0.05834	0.14816	2.22999	0.00523	2.14581	0.048	0.14778	2.35722	-0.00038525	2.27004	0.11223	0.13178	2.40292	0.26827	2.3189	0.06419	0.00397	2.48251	0.29019	2.431	0.02937	0.00401	2.48334	0.00888	2.56883	0.01608	0.00519
2.0455	0.05176	2.01076	0.05761	0.14797	2.22947	0.01034	2.14637	0.04671	0.1425	2.35665	0.01844	2.27067	0.10818	0.1389	2.40232	0.2392	2.31955	0.06606	0.00401	2.48188	0.18002	2.43137	0.02963	0.00402	2.4827	-0.0037	2.56962	0.01625	0.0052
2.04507	0.03288	2.01097	0.05704	0.14778	2.22896	0.00102	2.14693	0.04547	0.13706	2.35607	0.00193	2.2713	0.10434	0.14617	2.40173	0.18669	2.32021	0.06802	0.00404	2.48124	0.16605	2.4317	0.02986	0.00403	2.48207	0.00317	2.5704	0.01642	0.0052
2.04464	0.04731	2.01144	0.05578	0.14719	2.22845	0.00591	2.1475	0.04426	0.13153	2.3555	0.02295	2.27193	0.10068	0.15352	2.40113	0.21695	2.32086	0.07006	0.00408	2.4806	0.22864	2.43198	0.03006	0.00403	2.48143	0.01871	2.57118	0.0166	0.00521
2.04421	0.03122	2.01192	0.05456	0.1464	2.22794	0.01997	2.14806	0.0431	0.12598	2.35492	0.01381	2.27255	0.09719	0.16086	2.40053	0.23545	2.32151	0.07219	0.00412	2.47997	0.22235	2.43241	0.03036	0.00405	2.4808	-0.02135	2.57197	0.01679	0.00521
2.04378	0.04036	2.01239	0.05337	0.14539	2.22742	-0.00331	2.14862	0.04197	0.12046	2.35435	0.01541	2.27318	0.09387	0.16807	2.39994	0.21201	2.32217	0.07442	0.00416	2.47933	0.25981	2.43259	0.03049	0.00405	2.48017	0.03351	2.57275	0.01698	0.00522
2.04335	0.06265	2.01286	0.05221	0.14419	2.22691	0.00406	2.14918	0.04088	0.11502	2.35378	0.01172	2.27381	0.0907	0.17504	2.39934	0.27961	2.32282	0.07676	0.0042	2.47869	0.20137	2.43312	0.03088	0.00406	2.47953	0.0112	2.57353	0.01717	0.00522
2.04292	0.03416	2.01334	0.05108	0.14281	2.2264	-0.00354	2.14975	0.03983	0.10969	2.35321	0.01189	2.27444	0.08768	0.18163	2.39875	0.18498	2.32347	0.07921	0.00424	2.47806	0.214	2.4332	0.03094	0.00407	2.4789	0.0019	2.57432	0.01737	0.00523
2.04249	0.04615	2.01381	0.04998	0.14124	2.22589	0.00831	2.15031	0.03881	0.10451	2.35263	-0.00198	2.27507	0.0848	0.18768	2.39815	0.26204	2.32413	0.08178	0.00429	2.47742	0.17935	2.43382	0.0314	0.00408	2.47827	-0.01512	2.5751	0.01757	0.00523
2.04206	0.0378	2.01428	0.04891	0.13952	2.22538	0.00421	2.15087	0.03782	0.09949	2.35206	0.02845	2.27529	0.08381	0.18966	2.39756	0.32393	2.32478	0.08447	0.00433	2.47679	0.20442	2.43382	0.03141	0.00408	2.47763	0.03298	2.57588	0.01778	0.00524
2.04163	0.0391	2.01476	0.04787	0.13764	2.22486	-0.0035	2.15144	0.03687	0.09465	2.35149	0.01491	2.2757	0.08204	0.19305	2.39696	0.25531	2.32543	0.0873	0.00438	2.47616	0.17239	2.43443	0.03187	0.0041	2.477	0.00497	2.57667	0.01799	0.00525
2.0412	0.04188	2.01523	0.04685	0.13562	2.22435	0.00621	2.152	0.03594	0.09	2.35092	0.00748	2.27583	0.08148	0.19407	2.39637	0.20476	2.32609	0.09027	0.00443	2.47552	0.20796	2.43453	0.03195	0.0041	2.47637	-0.0018	2.57745	0.01821	0.00525
2.04077	0.0417	2.01571	0.04586	0.13348	2.22384	-0.00418	2.15256	0.03504	0.08555	2.35035	0.01888	2.27633	0.07941	0.19757	2.39578	0.32172	2.32674	0.09339	0.00448	2.47489	0.19246	2.43504	0.03235	0.00411	2.47574	0.000317098	2.57824	0.01843	0.00526
2.04034	0.0642	2.01618	0.0449	0.13122	2.22333	0.01915	2.15312	0.03417	0.0813	2.34978	0	2.27636	0.07927	0.19779	2.39518	0.31652	2.32739	0.09667	0.00453	2.47426	0.16513	2.43524	0.03251	0.00412	2.47511	0.00962	2.57902	0.01866	0.00526
2.03991	0.04607	2.01665	0.04396	0.12887	2.22282	0.00372	2.15369	0.03333	0.07725	2.34921	0.0011	2.27689	0.07714	0.2008	2.39459	0.26213	2.32805	0.10012	0.00458	2.47362	0.12048	2.43565	0.03285	0.00413	2.47448	0.0316	2.5798	0.01889	0.00527
2.03948	0.05221	2.01713	0.04305	0.12642	2.22231	0.00564	2.15425	0.03251	0.0734	2.34864	0.0169	2.27695	0.07689	0.20112	2.394	0.29819	2.3287	0.10376	0.00463	2.47299	0.15787	2.43594	0.03309	0.00414	2.47385	-0.0111	2.58059	0.01913	0.00528
2.03905	0.05355	2.0176	0.04215	0.12391	2.2218	0.00207	2.15481	0.03172	0.06974	2.34807	-0.000220143	2.27743	0.07505	0.20309	2.3934	0.23749	2.32935	0.10759	0.00468	2.47236	0.15232	2.43626	0.03335	0.00415	2.47322	-0.00888	2.58137	0.01938	0.00528
2.03862	0.04945	2.01808	0.04128	0.12134	2.22129	0.01757	2.15538	0.03094	0.06627	2.3475	0.02323	2.27758	0.07447	0.20359	2.39281	0.22496	2.33001	0.11164	0.00474	2.47173	0.13231	2.43665	0.03368	0.00416	2.47259	0.03002	2.58215	0.01963	0.00529
2.0382	0.05133	2.01855	0.04043	0.11871	2.22078	-0.000300905	2.15594	0.0302	0.06298	2.34693	-0.000550358	2.27796	0.07308	0.2045	2.39222	0.3016	2.33066	0.1159	0.0048	2.47109	0.17337	2.43688	0.03387	0.00416	2.47196	-0.01057	2.58294	0.01989	0.00529
2.03777	0.04597	2.01902	0.03961	0.11606	2.22027	0.00158	2.1565	0.02947	0.05986	2.34636	0.00947	2.27821	0.07217	0.20488	2.39163	0.19427	2.33131	0.12041	0.00486	2.47046	0.16904	2.43736	0.03429	0.00418	2.47133	0.01512	2.58372	0.02016	0.0053
2.03734	0.08302	2.0195	0.0388	0.11337	2.21976	-0.00643	2.15706	0.02876	0.05691	2.34579	-0.00259	2.2785	0.07114	0.20507	2.39104	0.24525	2.33197	0.12518	0.00492	2.46983	0.15427	2.43749	0.0344	0.00418	2.4707	-0.00994	2.5845	0.02043	0.00531
2.03691	0.06446	2.01997	0.03801	0.11068	2.21926	7.52263e-05	2.15763	0.02808	0.05412	2.34522	0.00429	2.27884	0.06995	0.20495	2.39045	0.25974	2.33262	0.13023	0.00498	2.4692	0.10627	2.43807	0.03492	0.0042	2.47007	-0.000634196	2.58529	0.02071	0.00531
2.03649	0.06331	2.02044	0.03724	0.10797	2.21875	0.00312	2.15819	0.02741	0.05148	2.34465	0.00941	2.27903	0.06931	0.20474	2.38986	0.26384	2.33327	0.13557	0.00505	2.46857	0.17343	2.4381	0.03495	0.0042	2.46944	0.00634	2.58607	0.021	0.00532
2.03606	0.03896	2.02092	0.03649	0.10527	2.21824	0.01162	2.15875	0.02676	0.04898	2.34408	0.00528	2.27947	0.06783	0.20381	2.38927	0.28165	2.33393	0.14123	0.00511	2.46794	0.15135	2.43872	0.03551	0.00422	2.46881	0.00962	2.58686	0.0213	0.00533
2.03563	0.07643	2.02139	0.03575	0.10258	2.21773	-0.000300905	2.15931	0.02613	0.04662	2.34352	0.00187	2.2801	0.0658	0.20149	2.38868	0.26043	2.33458	0.14724	0.00518	2.46731	0.10614	2.43877	0.03556	0.00422	2.46819	0.00634	2.58764	0.0216	0.00534
2.0352	0.05113	2.02187	0.03504	0.0999	2.21722	-0.00369	2.15988	0.02552	0.04438	2.34295	0.02312	2.28073	0.06385	0.19807	2.38809	0.20962	2.33523	0.15362	0.00525	2.46668	0.1095	2.43933	0.03608	0.00423	2.46756	0.00106	2.58842	0.02191	0.00534
2.03478	0.0502	2.02234	0.03434	0.09726	2.21672	0.0012	2.16044	0.02492	0.04227	2.34238	-0.00198	2.28136	0.06198	0.19366	2.3875	0.26776	2.33589	0.16039	0.00532	2.46606	0.11359	2.43948	0.03623	0.00424	2.46693	0.01628	2.58921	0.02224	0.00535
2.03435	0.0656	2.02281	0.03365	0.09464	2.21621	0.000902716	2.161	0.02434	0.04026	2.34181	5.50358e-05	2.28198	0.06018	0.1884	2.38691	0.28293	2.33654	0.1676	0.0054	2.46543	0.09699	2.43995	0.03668	0.00425	2.46631	-0.00941	2.58999	0.02257	0.00536
2.03392	0.06298	2.02329	0.03298	0.09205	2.2157	-0.00418	2.16157	0.02378	0.03836	2.34125	0.01535	2.28261	0.05845	0.18242	2.38632	0.23443	2.33719	0.17526	0.00548	2.4648	0.11163	2.44019	0.03691	0.00426	2.46568	0.03182	2.59077	0.0229	0.00537
2.0335	0.06725	2.02376	0.03233	0.0895	2.2152	0.00429	2.16213	0.02323	0.03657	2.34068	0.0022	2.28324	0.05679	0.1759	2.38573	0.2155	2.33784	0.18343	0.00556	2.46417	0.11206	2.44056	0.03728	0.00427	2.46505	0.00835	2.59156	0.02325	0.00537
2.03307	0.09535	2.02424	0.03169	0.087	2.21469	0.000112839	2.16269	0.02269	0.03486	2.34012	0.05019	2.28387	0.05519	0.16897	2.38514	0.20962	2.3385	0.19213	0.00564	2.46354	0.13274	2.44089	0.03762	0.00428	2.46443	0.0278	2.59163	0.02329	0.00538
2.03265	0.06918	2.02471	0.03107	0.08454	2.21418	0.00587	2.16325	0.02217	0.03325	2.33955	-0.01106	2.2845	0.05365	0.16177	2.38456	0.19189	2.33915	0.20142	0.00573	2.46292	0.11218	2.44118	0.03791	0.00429	2.4638	-0.00814	2.59233	0.02361	0.00538
2.03222	0.0705	2.02518	0.03046	0.08213	2.21368	0.00639	2.16382	0.02166	0.03172	2.33899	0.01888	2.28513	0.05217	0.15445	2.38397	0.25139	2.3398	0.21133	0.00582	2.46229	0.05875	2.4416	0.03835	0.0043	2.46318	0.03435	2.59234	0.02361	0.00538
2.03179	0.08566	2.02566	0.02986	0.07977	2.21317	-0.00523	2.16438	0.02117	0.03027	2.33842	0.02053	2.28576	0.05075	0.1471	2.38338	0.29018	2.34046	0.22192	0.00591	2.46166	0.10413	2.44179	0.03855	0.00431	2.46255	-0.00402	2.59302	0.02393	0.00539
2.03137	0.08001	2.02613	0.02928	0.07746	2.21267	0.01666	2.16494	0.02068	0.02889	2.33786	0	2.28639	0.04938	0.13981	2.38279	0.15847	2.34111	0.23323	0.006	2.46104	0.06442	2.44231	0.0391	0.00433	2.46193	-0.00338	2.59312	0.02398	0.00539
2.03094	0.07003	2.02661	0.02871	0.0752	2.21216	0.00402	2.16551	0.02021	0.02758	2.33729	0.02339	2.28701	0.04805	0.13267	2.38221	0.23059	2.34176	0.24534	0.0061	2.46041	0.05631	2.44241	0.03921	0.00433	2.46131	0.01194	2.59372	0.02427	0.0054
2.03052	0.06656	2.02708	0.02815	0.073	2.21166	0.00124	2.16607	0.01975	0.02633	2.33673	0.01734	2.28764	0.04678	0.12572	2.38162	0.21525	2.34242	0.25829	0.0062	2.45979	0.06485	2.44301	0.03987	0.00435	2.46068	0.02664	2.59391	0.02436	0.0054
2.03009	0.08533	2.02755	0.0276	0.07086	2.21115	0.01933	2.16663	0.01931	0.02515	2.33616	0.01046	2.28827	0.04555	0.11902	2.38103	0.26162	2.34307	0.27216	0.00631	2.45916	0.0596	2.44302	0.03988	0.00435	2.46006	-0.00391	2.59441	0.02461	0.0054
[truncated: 585 more rows]
[truncated: 20 more columns]
